# Supplementary material for: Recombination of ecologically and evolutionarily significant loci maintains genetic cohesion in the Pseudomonas syringae species complex
Source: Genome Biol. 2019 Jan 3;20:3. doi: 10.1186/s13059-018-1606-y (PMC6317194; doi:10.1186/s13059-018-1606-y)
Supplement: Supplementary file 2 — Metadata for all strains used in this study. This file contains complete metadata and assembly information for all 413 genomes (391 P. syringae, 22 outgroup) used in this study. (XLSX 81 kb) [file 13059_2018_1606_MOESM2_ESM.xlsx]

## Sheet: Supplemental_Dataset_S1
Metadata															Assembly Info
Species Name	Strain Name	Pathovar	Phylogroup	Subclade	Type Status	Project Relevance	Accession Number	Contributor or Database	Reference	Country of Isolation	Host Name (common)	Host Name (scientific)	Collection Tissue	Host State	N50	No. of Contigs	Maximum Contig Length	Genome Size (nuc)	No. of CDS
Pseudomonas aeruginosa	PAO1	-	0	0	-	-	NC_002516	NCBI GeneBank	Stover et al., 2000	-	-	-	-	-	6264404	1	6264404	6264404	5572
Pseudomonas aeruginosa	PaoLESB58	-	0	0	-	-	NC_011770	NCBI GeneBank	Winstanley et al., 2009	UK	-	-	-	leaf streak	6601757	1	6601757	6601757	5927
Pseudomonas amygdali	PamICMP3918	amygdali	3	3	Type strain	This Study	LJPQ00000000	NCBI GeneBank	Thakur et al.,2016	Greece	almond	Prunus dulcis	leaf	-	54621	222	170674	5934781	5276
Pseudomonas avellanae	PavICMP9749	avellanae	1	1b	-	This Study	RBTX00000000	ICMP	-	Greece	hazelnut	Corylus avellana	-	disease	21129	734	77855	5980966	5212
Pseudomonas cannabina	PalT3C	alisalensis	5	5	-	-	2516653057	JGI/IMG-ER	Sarris et al., 2013	USA	turnip	Brassica rapa subsp. rapa	-	-	29743	464	140678	5821618	5528
Pseudomonas caricapapayae	PcaICMP2854	caricapapayae	6	6	-	This Study	RBVC00000000	ICMP	-	Brazil	papaya	Carica papaya	-	necrotic lesion on leaf	131546	139	366403	6038930	5388
Pseudomonas caricapapayae	PcaICMP2855	caricapapayae	6	6	Type strain	This Study	LJPW00000000	NCBI GeneBank	Thakur et al.,2016	Brazil	papaya	Carica papaya	-	-	78662	193	227563	6257670	5542
Pseudomonas caricapapayae	PcaICMP4086	caricapapayae	6	6	-	This Study	RBOC00000000	ICMP	-	-	papaya	Carica papaya	-	-	103591	183	280732	6301754	5598
Pseudomonas caricapapayae	PcaICMP7496	caricapapayae	6	6	-	This Study	RBUY00000000	ICMP	-	Brazil	papaya	Carica papaya	-	-	70626	254	177179	6392189	5591
Pseudomonas cichorii	PchICMP1649	cichorii	11	11	-	This Study	RBPN00000000	ICMP	-	USA	celery	Apium graveolens	-	-	72164	316	226510	5930384	4843
Pseudomonas cichorii	PchICMP3353	cichorii	11	11	-	This Study	RBRE00000000	ICMP	-	New Zealand	tomato	Lycopersicon esculentum	fruit	-	139677	105	307238	6019270	4867
Pseudomonas cichorii	PchICMP6917	cichorii	11	11	-	This Study	RBRY00000000	ICMP	-	New Zealand	safflower	Carthamus tinctorius	stem	fruit lesion	69552	191	246669	5916662	4753
Pseudomonas congelans	PcoICMP19117	congelans	2	2c	Type strain	This Study	LJQB00000000	NCBI GeneBank	Thakur et al.,2016	Germany	NA	NA	-	-	123461	86	366621	5630650	4798
Pseudomonas corrugata	PcoNCPPB2445	-	0	0	-	This Study	RBOJ00000000	ICMP	-	UK	tomato	Lycopersicon esculentum	-	-	98552	123	347293	6048488	4830
Pseudomonas entomophila	PentoL48	-	0	0	-	-	NC_008027	NCBI GeneBank	Vodovar et al., 2006	-	fruit fly	Drosophila melanogaster	-	Pith necrosis	5888780	1	5888780	5888780	5134
Pseudomonas ficuserectae	PfiICMP7848	ficuserectae	3	3	Type strain	This Study	LJQJ00000000	NCBI GeneBank	Thakur et al.,2016	Japan	fig	Ficus erecta	leaf, young shoot	-	18060	624	92007	5655086	5272
Pseudomonas ficuserectae	PfiICMP7849	ficuserectae	3	3	-	This Study	RBSO00000000	ICMP	-	Japan	fig	Ficus erecta	leaves, young shoots	stem lesion	37336	370	119146	5682383	5180
Pseudomonas ficuserectae	PfiICMP7850	ficuserectae	3	3	-	This Study	RBSN00000000	ICMP	-	Japan	fig	Ficus erecta	leaves, young shoots	-	26726	442	96750	5664625	5182
Pseudomonas fluorescens	Pf01	-	0	0	-	-	CP000094	NCBI GeneBank	Silby et al., 2009	-	-	-	-	-	6438405	1	6438405	6438405	5722
Pseudomonas fluorescens	Pf5	-	0	0	-	-	NC_004129	NCBI GeneBank	Paulsen et al., 2005	-	-	-	-	Bud and blossom soft brown rot	7074893	1	7074893	7074893	6108
Pseudomonas fluorescens	PfluSBW25	-	0	0	-	-	AM181176	NCBI GeneBank	Silby et al., 2009	-	beet	Beta vulgaris	-	-	6722539	2	6722539	7147633	6395
Pseudomonas fluorescens	PflICMP11288	-	0	0	-	This Study	RBRL00000000	ICMP	-	New Zealand	kiwifruit	Actinidia deliciosa	-	-	23053	469	100152	6478628	5208
Pseudomonas fluorescens	PflICMP14360	-	0	0	-	This Study	RBTM00000000	ICMP	-	Italy	tomato	Lycopersicon esculentum	-	buds, flower & fruitlets	50748	224	217701	6038119	4926
Pseudomonas fluorescens	PflICMP3512	-	0	0	-	This Study	RBPZ00000000	ICMP	-	UK	-	-	isolated from pre-filter tanks	pith necrosis & necrotic cortical streaks	128627	101	431053	6432945	5333
Pseudomonas fluorescens	PflICMP3636	-	0	0	-	This Study	RBQR00000000	ICMP	-	New Zealand	kiwifruit	Actinidia deliciosa	-	-	25372	468	147164	6541301	5254
Pseudomonas marginalis	PmrICMP14937	-	0	0	-	This Study	RBTQ00000000	ICMP	-	Iran	cauliflower	Brassica oleracea var. italica	flower	-	38318	294	161736	6261742	5121
Pseudomonas marginalis	PmrICMP3553	-	0	0	-	This Study	RBPW00000000	ICMP	-	USA	chicory	Cichorium intybus	leaf	head (flower) rot	42336	318	161549	6571914	5245
Pseudomonas marginalis	PmrICMP3555	-	0	0	-	This Study	RBQF00000000	ICMP	-	UK	lettuce	Lactuca sativa	leaf	-	38531	431	114370	6546442	5314
Pseudomonas marginalis	PmrICMP9503	-	0	0	-	This Study	RBQQ00000000	ICMP	-	New Zealand	kiwifruit	Actinidia deliciosa	fruit	-	57081	231	236287	6087341	4852
Pseudomonas meliae	PmlICMP6289	meliae	3	3	Type strain	This Study	LJQT00000000	NCBI GeneBank	Thakur et al.,2016	Japan	chinaberry	Melia azedarach	-	-	25657	504	66928	5097969	5034
Pseudomonas putida	PputidaF1	-	0	0	-	-	NC_009512	NCBI GeneBank	Copeland et al., 2007	-	-	-	-	soft rot lesion of cool stored fruit	5959964	1	5959964	5959964	5249
Pseudomonas putida	PputidaGB1	-	0	0	-	-	NC_010322	NCBI GeneBank	Copeland et al., 2008	-	-	-	-	-	6078430	1	6078430	6078430	5408
Pseudomonas putida	PputidaKT2440	-	0	0	-	-	NC_002947	NCBI GeneBank	Nelson et al., 2003	-	-	-	-	-	6181863	1	6181863	6181863	5564
Pseudomonas putida	PputidaW619	-	0	0	-	-	NC_010501	NCBI GeneBank	Copeland et al.,2008	-	cottonwood	Populus trichocarpa	-	-	5774330	1	5774330	5774330	5182
Pseudomonas savastanoi	PfrICMP7711	fraxini	3	3	-	This Study	SAMN03976404	ICMP	-	Netherlands	ash	Fraxinus excelsior	-	-	38704	481	144601	6023921	5606
Pseudomonas savastanoi	PfrICMP7712	fraxini	3	3	-	This Study	RBSC00000000	ICMP	-	Netherlands	ash	Fraxinus excelsior	-	canker	39170	478	144568	5928827	5500
Pseudomonas savastanoi	PfrICMP9129	fraxini	3	3	-	This Study	RBSA00000000	ICMP	-	Netherlands	ash	Fraxinus excelsior	-	canker	46711	457	171293	5998153	5506
Pseudomonas savastanoi	PfrICMP9132	savastanoi	3	3	-	This Study	RBSB00000000	ICMP	-	Netherlands	ash	Fraxinus excelsior	-	-	46511	439	160021	6045945	5531
Pseudomonas savastanoi	PgyICMP10448	glycinea	3	3	-	This Study	RBOU00000000	ICMP	-	Yugoslavia	soybean	Glycine max	-	disease	7394	1397	56778	5904963	5580
Pseudomonas savastanoi	PgyICMP10449	glycinea	3	3	-	This Study	RBOT00000000	ICMP	-	Yugoslavia	soybean	Glycine max	-	-	7255	1348	38261	5735752	5424
Pseudomonas savastanoi	PgyICMP10450	glycinea	3	3	-	This Study	RBOS00000000	ICMP	-	Yugoslavia	soybean	Glycine max	-	-	8319	1354	52332	5937676	5639
Pseudomonas savastanoi	PgyICMP10451	glycinea	3	3	-	This Study	RBOR00000000	ICMP	-	Yugoslavia	soybean	Glycine max	-	-	7552	1376	36791	5961055	5626
Pseudomonas savastanoi	PgyICMP2185	glycinea	3	3	-	This Study	RBRH00000000	ICMP	-	New Zealand	soybean	Glycine max	leaf	-	31480	403	112668	5924640	5499
Pseudomonas savastanoi	PgyICMP2189	glycinea	3	3	Pathotype strain	This Study	LJQL00000000	NCBI GeneBank	Thakur et al.,2016	New Zealand	soybean	Glycine max	leaf	leaf blight	37582	430	133603	5983516	5598
Pseudomonas savastanoi	PgyICMP2236	glycinea	13	13a	-	This Study	RBRO00000000	ICMP	-	New Zealand	soybean	Glycine max	leaf	leaf blight	43725	268	127782	6399650	5263
Pseudomonas savastanoi	PgyICMP2400	glycinea	3	3	-	This Study	RBRU00000000	ICMP	-	New Zealand	soybean	Glycine max	leaf	pustular leaf blight	12692	1012	51535	5966883	5642
Pseudomonas savastanoi	PgyICMP3482	glycinea	3	3	-	This Study	RBRR00000000	ICMP	-	New Zealand	soybean	Glycine max	leaf	exudate from leaf lesion	5653	1877	27673	5814317	5847
Pseudomonas savastanoi	PgyICMP4181	glycinea	3	3	-	This Study	RBQY00000000	ICMP	-	New Zealand	soybean	Glycine max	leaf	leaf spot irregular brown with surrounding yellowing	28157	502	91310	5931059	5510
Pseudomonas savastanoi	PgyICMP4182	glycinea	3	3	-	This Study	RBQX00000000	ICMP	-	New Zealand	soybean	Glycine max	leaf	angular leaf lesion	31425	432	175660	5928617	5473
Pseudomonas savastanoi	PgyICMP4324	glycinea	3	3	-	This Study	RBON00000000	ICMP	-	Zimbabwe	kudzu	Pueraria montana	-	angular leaf lesion with halo	54624	323	166330	6051186	5612
Pseudomonas savastanoi	PgyICMP4332	glycinea	3	3	-	This Study	RBOM00000000	ICMP	-	Zimbabwe	kudzu	Pueraria montana	-	-	35827	384	138165	5886078	5461
Pseudomonas savastanoi	PgyICMP4333	glycinea	3	3	-	This Study	RBUW00000000	ICMP	-	Canada	soybean	Glycine max	-	-	11270	961	46954	5840088	5441
Pseudomonas savastanoi	PgyICMP4402	glycinea	3	3	-	This Study	RBOL00000000	ICMP	-	Zimbabwe	kudzu	Pueraria montana	-	-	8882	1251	35278	5917242	5635
Pseudomonas savastanoi	PgyICMP4630	glycinea	3	3	-	This Study	RBRN00000000	ICMP	-	New Zealand	soybean	Glycine max	leaf	-	15982	720	48678	5922614	5508
Pseudomonas savastanoi	PgyICMP4631	glycinea	3	3	-	This Study	RBRM00000000	ICMP	-	New Zealand	soybean	Glycine max	leaf	small brown angular leaf lesion	19852	608	61997	5929893	5514
Pseudomonas savastanoi	PgyICMP4966	glycinea	3	3	-	This Study	RBUD00000000	ICMP	-	France	soybean	Glycine max	-	dark brown angular leaf lesions greasy mosaic effect	8217	1288	37433	5822032	5479
Pseudomonas savastanoi	PgyICMP5027	glycinea	3	3	-	This Study	RBUC00000000	ICMP	-	France	soybean	Glycine max	-	-	16394	746	74918	5926573	5542
Pseudomonas savastanoi	PgyICMP5378	glycinea	3	3	-	This Study	RBRF00000000	ICMP	-	New Zealand	soybean	Glycine max	leaf	-	26053	490	85831	5923824	5456
Pseudomonas savastanoi	PgyICMP5559	glycinea	3	3	-	This Study	RBQW00000000	ICMP	-	New Zealand	soybean	Glycine max	leaf	leafspot	28381	418	165720	5925501	5465
Pseudomonas savastanoi	PgyICMP5560	glycinea	3	3	-	This Study	RBQV00000000	ICMP	-	New Zealand	soybean	Glycine max	leaf	leaf blight with halo	27530	474	98736	5906536	5469
Pseudomonas savastanoi	PgyICMP5562	glycinea	3	3	-	This Study	RBQU00000000	ICMP	-	New Zealand	soybean	Glycine max	leaf	leaf blight	22081	569	90073	5940062	5511
Pseudomonas savastanoi	PgyICMP5928	glycinea	3	3	-	This Study	RBOQ00000000	ICMP	-	Yugoslavia	soybean	Glycine max	-	leaf blight with halo	29744	509	207118	5850935	5456
Pseudomonas savastanoi	PgyICMP6372	glycinea	3	3	-	This Study	RBPS00000000	ICMP	-	USA	bean	Phaseolus sp.	-	-	31934	429	137032	5898150	5534
Pseudomonas savastanoi	PgyICMP6373	glycinea	3	3	-	This Study	RBPR00000000	ICMP	-	USA	bean	Phaseolus sp.	-	-	21972	612	60706	5910435	5531
Pseudomonas savastanoi	PgyICMP7082	glycinea	3	3	-	This Study	RBVH00000000	ICMP	-	Australia	soybean	Glycine max	-	-	13570	871	58861	5823454	5447
Pseudomonas savastanoi	PgyICMP807	glycinea	3	3	-	This Study	RBNZ00000000	ICMP	-	-	soybean	Glycine max	-	-	27355	506	139679	5834172	5385
Pseudomonas savastanoi	PgyICMP9025	glycinea	3	3	-	This Study	RBTV00000000	ICMP	-	Hungary	soybean	Glycine max	leaf	-	12794	963	46261	5966289	5629
Pseudomonas savastanoi	PgyICMP9026	glycinea	3	3	-	This Study	RBTU00000000	ICMP	-	Hungary	soybean	Glycine max	leaf	leaf spot	7006	1629	32595	5937280	5777
Pseudomonas savastanoi	PgyICMP9589	glycinea	3	3	-	This Study	RBNP00000000	ICMP	-	-	soybean	Glycine max	-	leaf spot	17071	865	64088	5845561	5624
Pseudomonas savastanoi	PgyICMP9923	glycinea	3	3	-	This Study	RBSF00000000	ICMP	-	Malawi	soybean	Glycine wightii	-	-	45796	308	149352	5808331	5310
Pseudomonas savastanoi	PneICMP13781	nerii	3	3	-	This Study	RBTO00000000	ICMP	-	Italy	oleander	Nerium oleander	-	stem gall	29291	462	129427	6048684	5658
Pseudomonas savastanoi	PneICMP13786	nerii	3	3	-	This Study	RBTN00000000	ICMP	-	Italy	oleander	Nerium oleander	-	-	41048	391	182626	5990723	5569
Pseudomonas savastanoi	PneICMP16943	nerii	3	3	Pathotype strain	This Study	LJQW00000000	NCBI GeneBank	Thakur et al.,2016	Spain	oleander	Nerium oleander	-	-	38624	341	130103	5715458	5256
Pseudomonas savastanoi	PneICMP16944	nerii	3	3	-	This Study	RBUB00000000	ICMP	-	France	oleander	Nerium oleander	-	-	36014	378	156012	5801705	5341
Pseudomonas savastanoi	PphICMP2740	phaseolicola	3	3	Pathotype strain	This Study	LJQZ00000000	NCBI GeneBank	Thakur et al.,2016	Canada	bean	Phaseolus vulgaris	-	-	52236	287	175240	5967388	5572
Pseudomonas savastanoi	PphICMP637	phaseolicola	3	3	-	This Study	RBRG00000000	ICMP	-	New Zealand	bean	Phaseolus vulgaris	leaf	-	60992	260	154698	5864365	5429
Pseudomonas savastanoi	PreICMP16945	retacarpa	3	3	Pathotype strain	This Study	LJRD00000000	NCBI GeneBank	Thakur et al.,2016	Spain	broom bush	Retama sphaerocarpa	-	-	27300	510	118471	5672920	5285
Pseudomonas savastanoi	PreICMP16946	retacarpa	3	3	-	This Study	RBQM00000000	ICMP	-	Spain	broom bush	Retama sphaerocarpa	-	-	24366	657	80335	5720639	5373
Pseudomonas savastanoi	PreICMP16947	retacarpa	3	3	-	This Study	RBNM00000000	ICMP	-	Spain	broom bush	Retama sphaerocarpa	-	-	28713	554	105975	5788778	5315
Pseudomonas savastanoi	PsvICMP13519	savastanoi	3	3	-	This Study	RBNW00000000	ICMP	-	-	olive	Olea europaea	stem	-	53871	415	219918	6260417	5922
Pseudomonas savastanoi	PsvICMP1411	savastanoi	3	3	-	This Study	RBPF00000000	ICMP	-	USA	olive	Olea europaea	gall	knot, 1cm diameter on stem	40873	372	185969	5804465	5425
Pseudomonas savastanoi	PsvICMP4352	savastanoi	3	3	Pathotype strain	This Study	LJRJ00000000	NCBI GeneBank	Thakur et al.,2016	Yugoslavia	olive	Olea europaea	-	-	55596	321	206343	6023336	5582
Pseudomonas syringae	Pac302273	aceris	2	2d	-	-	AEAO00000000	NCBI GeneBank	Baltrus et al., 2011	USA	maple	Acer sp.	-	-	12409	1179	50619	6183769	6185
Pseudomonas syringae	PacA10853	aceris	2	2d	-	-	LGAR00000000	J. Dangl	Mott et al., 2016	USA	maple	Acer sp.	-	-	60958	196	217480	6285198	5594
Pseudomonas syringae	Pae0893_23	aesculi	3	3	-	-	AEAD00000000	NCBI GeneBank	Baltrus et al., 2011	USA	horse chestnut	Aesculus hippocastanum	-	leaf spot	16806	915	79463	5960467	5727
Pseudomonas syringae	Pae2250	aesculi	3	3	-	-	ACXT00000000	NCBI GeneBank	Green et al., 2010	-	horse chestnut	Aesculus hippocastanum	-	-	29194	776	91451	5926327	5619
Pseudomonas syringae	Pae3681	aesculi	3	3	-	-	ACXS00000000	NCBI GeneBank	Green et al., 2010	India	horse chestnut	Aesculus hippocastanum	-	-	26472	557	93372	5896164	5649
Pseudomonas syringae	PalBS91	alisalensis	5	5	-	-	2516653056	JGI/IMG-ER	Sarris et al., 2013	USA	broccoli	Brassica rapa subsp. rapa	-	necrotic trunk	46947	381	208825	6039137	5617
Pseudomonas syringae	PalPSa1_3	alisalensis	5	5	-	-	2512564082	JGI/IMG-ER	Sarris et al., 2013	Greece	arangula	Eruca vesicaria subsp. Sativa	-	leaf spots, watersoaked with yellow borders that enlarge to necrotic areas	249178	489	684944	6022892	6829
Pseudomonas syringae	Pav013	avellanae	2	2d	-	-	AKCJ01000000	NCBI GeneBank	O' Brien et al., 2012	Italy	hazelnut	Corylus avellana	-	-	297710	37	1408126	6062163	4630
Pseudomonas syringae	Pav037	avellanae	2	2d	-	-	AKCK01000000	NCBI GeneBank	O' Brien et al., 2012	Italy	hazelnut	Corylus avellana	-	disease	266233	39	1057664	5881041	4754
Pseudomonas syringae	Pav631	avellanae	1	1b	-	-	AKBS01000000	NCBI GeneBank	O' Brien et al., 2012	Greece	hazelnut	Corylus avellana	-	disease	79231	297	234505	6625623	4714
Pseudomonas syringae	Pci0788_9	cilantro	5	5	-	-	LGLN00000000	D. Cooksey	Mott et al., 2016	USA	cilantro	Coriandrum sativum	-	stem lesion	206961	102	782307	5926284	5257
Pseudomonas syringae	PgyB076	glycinea	3	3	-	-	AEGG00000000	NCBI GeneBank	Qi et al., 2011	-	soybean	Glycine max	-	-	202511	104	566593	6236653	5580
Pseudomonas syringae	PgyBR1	glycinea	3	3	-	-	LGLO00000000	MAFF	Mott et al., 2016	-	soybean	Glycine max	leaf	-	223334	127	408435	6173154	5507
Pseudomonas syringae	PgyKN44	glycinea	3	3	-	-	LGLP00000000	MAFF	Mott et al., 2016	Japan	soybean	Glycine max	-	-	66808	215	263660	6061483	5438
Pseudomonas syringae	PgyLN10	glycinea	3	3	-	-	LGLM00000000	MAFF	Mott et al., 2016	-	soybean	Glycine max	leaf	disease	223848	128	330356	6219950	5478
Pseudomonas syringae	PgyR4	glycinea	3	3	-	-	ADWY00000000	NCBI GeneBank	Baltrus et al., 2011	-	soybean	Glycine max	-	disease	225100	108	445210	5905212	5207
Pseudomonas syringae	PgyUnB647	glycinea	3	3	-	-	LGLL00000000	MAFF	Mott et al., 2016	-	bean	Phaseolus vulgaris	-	-	139102	144	333180	6047953	5446
Pseudomonas syringae	Pja301072	japonica	2	2b	-	-	AEAH00000000	NCBI GeneBank	Baltrus et al., 2011	Japan	barley	Hordeum vulgare	-	-	4021	4661	24499	6380619	8796
Pseudomonas syringae	Pla107	lachrymans	3	3	-	-	LGLK00000000	J. Dangl	Mott et al., 2016	Japan	cucumber	Cucumis sativus	-	-	394046	75	1390548	7317367	6787
Pseudomonas syringae	Pla301315	lachrymans	3	3	-	-	AEAF00000000	NCBI GeneBank	Baltrus et al., 2011	Japan	cucumber	Cucumis sativus	-	-	22550	791	96173	6759945	6691
Pseudomonas syringae	Pla302278PT	lachrymans	1	1a	-	-	AEAM00000000	NCBI GeneBank	Baltrus et al., 2011	USA	cucumber	Cucumis sativus	-	-	15738	798	57617	5895184	5636
Pseudomonas syringae	Pla3988	lachrymans	1	1a	-	-	LGLJ00000000	D. Arnold	Mott et al., 2016	USA	cucumber	Cucumis sativus	-	-	79049	128	280858	6056122	5381
Pseudomonas syringae	PlaYM7902	lachrymans	3	3	-	-	LGLI01000000	MAFF	Mott et al., 2016	-	cucumber	Cucumis sativus	fruit	-	235371	95	906924	6469782	5931
Pseudomonas syringae	Pma90_32	maculicola	1	1a	-	-	LGLH00000000	G. Sundin	Mott et al., 2016	USA	cauliflower	Brassica oleracea var Botrytis	-	-	157344	91	408715	6262526	5524
Pseudomonas syringae	PmaES4326	maculicola	5	5	-	-	AEAK00000000	NCBI GeneBank	Baltrus et al., 2011	-	radish	Raphanus sativus	-	-	17222	878	104693	6221751	6101
Pseudomonas syringae	PmaH7608	maculicola	1	1a	-	-	LGLG00000000	MAFF	Mott et al., 2016	-	cabbage	Brassica campestris	-	disease	27135	461	90090	6304586	5865
Pseudomonas syringae	PmaM4a	maculicola	1	1a	-	-	LGLE00000000	J. Dangl	Mott et al., 2016	USA	radish	Raphanus sativus	-	disease	607674	44	1120344	6435816	5792
Pseudomonas syringae	PmaM6	maculicola	1	1a	-	-	LGLC00000000	J. Dangl	Mott et al., 2016	England	cauliflower	Brassica oleracea var Botrytis	-	-	16839	594	100828	5923510	5353
Pseudomonas syringae	PmaYM7930	maculicola	5	5	-	-	LGLD00000000	MAFF	Mott et al., 2016	-	radish	Raphanus sativus	-	-	200745	64	666094	5914447	5316
Pseudomonas syringae	PmeN6801	mellea	3	3	-	-	LGLB00000000	MAFF	Mott et al., 2016	-	tobacco	Nicotiana tabacum	-	-	210551	124	573284	6107657	5553
Pseudomonas syringae	Pmo301020	mori	3	3	-	-	AEAG00000000	NCBI GeneBank	Baltrus et al., 2011	Japan	mulberry	Morus bombycis	-	-	5634	3414	27905	6392728	7544
Pseudomonas syringae	Pmp302280PT	morsprunorum	1	1b	-	-	AEAE00000000	NCBI GeneBank	Baltrus et al., 2011	-	plum	Prunus domestica	-	-	172212	63	792404	5838449	5837
Pseudomonas syringae	PmpFTRS_U7	morsprunorum	3	3	-	-	LGLQ00000000	MAFF	Mott et al., 2016	Japan	apricot	Prunus mume	-	-	28147	447	97836	5883795	5533
Pseudomonas syringae	PmyAZ84488	myricae	3	3	-	-	LGLA00000000	MAFF	Mott et al., 2016	-	bayberry	Myrica rubra	gall on twig	-	356259	62	979001	6025844	5362
Pseudomonas syringae	Por36_1	oryzae	4	4	-	-	LGKZ00000000	MAFF	Mott et al., 2016	-	rice	Oryza sativa	-	-	778785	15	2232791	5502317	4969
Pseudomonas syringae	PpaLMG2367	panici	2	2b	-	-	ALAC01000000	NCBI GeneBank	Liu H et al., 2012	-	millet	Panicum miliaceum	-	leaf lesion	101322	148	337491	5993579	5455
Pseudomonas syringae	Pph1302A	phaseolicola	3	3	-	-	LGKY00000000	D. Arnold	Mott et al., 2016	Ethiopia	bean	Phaseolus vulgaris	-	bud lesions	139642	96	505412	6154614	5546
Pseudomonas syringae	Pph1448A	phaseolicola	3	3	-	-	CP000058, CP000059, CP000060	NCBI GeneBank	Joardar et al., 2005	Ethiopia	bean	Phaseolus vulgaris	-	-	5928787	3	5928787	6112448	5172
Pseudomonas syringae	PphHB10Y	phaseolicola	3	3	-	-	LGKX00000000	P. Turner	Mott et al., 2016	-	bean	Phaseolus vulgaris	-	-	354897	44	869533	5944510	5408
Pseudomonas syringae	PphNPS3121	phaseolicola	3	3	-	-	LGKW00000000	J. T. Greenberg	Mott et al., 2016	-	bean	Phaseolus vulgaris	-	disease	239821	70	595193	5988682	5372
Pseudomonas syringae	PphY5_2	phaseolicola	3	3	-	-	LGKV00000000	MAFF	Mott et al., 2016	-	kudzu	Pueraria lobata	leaf	-	573517	50	1590803	6205702	5266
Pseudomonas syringae	Ppi1704B	pisi	2	2b	-	-	AEAI00000000	NCBI GeneBank	Baltrus et al., 2011	-	pea	Pisum sativum	-	disease	3003	5099	25134	6520586	9160
Pseudomonas syringae	PsA2	syringae	2	2a	-	-	LGKU00000000	C. Bender	Mott et al., 2016	-	ornamental pear	Pyrus calleryana	-	-	437980	65	935480	5926860	5108
Pseudomonas syringae	Psa302091	actinidiae	1	1b	-	-	AEAL00000000	NCBI GeneBank	Baltrus et al., 2011	Japan	kiwifruit	Actinidia deliciosa	-	-	14086	941	48124	5849032	5626
Pseudomonas syringae	PsaCFBP7286	actinidiae	1	1b	-	-	AGNO00000000	NCBI GeneBank	Mazzaglia et al., 2012	Italy	kiwifruit	Actinidia chinensis Planchon	-	-	31420	462	97519	6124586	5524
Pseudomonas syringae	PsaCH2010_6	actinidiae	1	1b	-	-	AGUH00000000	NCBI GeneBank	Mazzaglia et al., 2012	China	kiwifruit	Actinidia chinensis Hongyang	-	-	24332	563	84456	6166361	5546
Pseudomonas syringae	PsaCRAFRU8_43	actinidiae	1	1b	-	-	AFTG00000000	NCBI GeneBank	Marceletti et al., 2011	Italy	kiwifruit	Actinidia chinensis Planchon	-	-	22372	585	85982	6143194	5556
Pseudomonas syringae	PsaICMP18708	actinidiae	1	1b	-	-	ANJC00000000	NCBI GeneBank	Butler et al., 2013	New Zealand	kiwifruit	Actinidia chinensis chinensis	leaf	-	32941	445	139630	6229906	5640
Pseudomonas syringae	PsaICMP18744	actinidiae	1	1b	-	-	ANGD00000000	NCBI GeneBank	Butler et al., 2013	Italy	kiwifruit	Actinidia deliciosa	-	-	35904	442	143214	6235607	5654
Pseudomonas syringae	PsaICMP18800	actinidiae	1	1b	-	-	ANJD00000000	NCBI GeneBank	Butler et al., 2013	New Zealand	kiwifruit	Actinidia deliciosa	-	-	31235	463	88251	6228594	5623
Pseudomonas syringae	PsaICMP18801	actinidiae	1	1b	-	-	AOKQ00000000	NCBI GeneBank	McCann et al., 2013	New Zealand	kiwifruit	Actinidia chinensis Planchon	-	-	23508	631	100404	6159413	5583
Pseudomonas syringae	PsaICMP18803	actinidiae	1	1b	-	-	AOKK00000000	NCBI GeneBank	McCann et al., 2013	New Zealand	kiwifruit	Actinidia chinensis Planchon	-	-	55333	351	144243	6218884	5512
Pseudomonas syringae	PsaICMP18804	actinidiae	1	1b	-	-	ANJE00000000	NCBI GeneBank	McCann et al., 2013	New Zealand	kiwifruit	Actinidia chinensis Planchon	-	-	1755	4132	34764	4713747	7929
Pseudomonas syringae	PsaICMP18807	actinidiae	1	1b	-	-	ANJL00000000	NCBI GeneBank	McCann et al., 2013	New Zealand	kiwifruit	Actinidia deliciosa	-	-	3920	2758	38937	5614580	7257
Pseudomonas syringae	PsaICMP18883	actinidiae	1	1b	-	-	AOKH00000000	NCBI GeneBank	McCann et al., 2013	New Zealand	kiwifruit	Actinidia deliciosa	-	-	34879	416	147278	6309998	5646
Pseudomonas syringae	PsaICMP18884	actinidiae	1	1b	-	-	CM002751	NCBI GeneBank	McCann et al., 2013	New Zealand	kiwifruit	Actinidia deliciosa	-	-	6399336	2	6399336	6469276	5717
Pseudomonas syringae	PsaICMP18886	actinidiae	1	1b	-	-	AOJT00000000	NCBI GeneBank	McCann et al., 2013	New Zealand	kiwifruit	Actinidia deliciosa	-	-	6630	1755	53135	6034474	6520
Pseudomonas syringae	PsaICMP19068	actinidiae	1	1b	-	-	AOJX01000000	NCBI GeneBank	McCann et al., 2013	Japan	kiwifruit	Actinidia deliciosa	-	-	35303	647	133336	6099446	5576
Pseudomonas syringae	PsaICMP19070	actinidiae	1	1b	-	-	AOJY01000000	NCBI GeneBank	McCann et al., 2013	Japan	kiwifruit	Actinidia deliciosa	-	-	3986	2493	27127	5887201	6544
Pseudomonas syringae	PsaICMP19071	actinidiae	1	1b	-	-	AOJS00000000	NCBI GeneBank	McCann et al., 2013	Korea	kiwifruit	Actinidia chinensis Planchon	-	-	29527	391	107707	6021367	5448
Pseudomonas syringae	PsaICMP19072	actinidiae	1	1b	-	-	AOJW01000000	NCBI GeneBank	McCann et al., 2013	Korea	kiwifruit	Actinidia chinensis Planchon	-	-	43039	290	169668	6013211	5388
Pseudomonas syringae	PsaICMP19073	actinidiae	1	1b	-	-	AOJR01000000	NCBI GeneBank	McCann et al., 2013	Korea	kiwifruit	Actinidia chinensis Planchon	-	-	17477	745	105639	5974547	5456
Pseudomonas syringae	PsaICMP19079	actinidiae	1	1b	-	-	AOKL01000000	NCBI GeneBank	McCann et al., 2013	Italy	kiwifruit	Actinidia chinensis Planchon	-	Leaf spot	4132	2661	57811	5788784	7211
Pseudomonas syringae	PsaICMP19094	actinidiae	1	1b	-	-	AOKJ01000000	NCBI GeneBank	McCann et al., 2013	New Zealand	kiwifruit	Actinidia chinensis Planchon	-	-	26883	497	111577	6285553	5653
Pseudomonas syringae	PsaICMP19095	actinidiae	1	1b	-	-	AOKI01000000	NCBI GeneBank	McCann et al., 2013	New Zealand	kiwifruit	Actinidia chinensis Planchon	-	-	15716	739	70310	6200979	5747
Pseudomonas syringae	PsaICMP19096	actinidiae	1	1b	-	-	AOKF01000000	NCBI GeneBank	McCann et al., 2013	New Zealand	kiwifruit	Actinidia chinensis Planchon	-	-	2377	4153	19396	6080067	7967
Pseudomonas syringae	PsaICMP19097	actinidiae	1	1b	-	-	AOKN01000000	NCBI GeneBank	McCann et al., 2013	New Zealand	kiwifruit	Actinidia chinensis Planchon	-	-	20934	676	80234	6165163	5629
Pseudomonas syringae	PsaICMP19098	actinidiae	1	1b	-	-	AOKE01000000	NCBI GeneBank	McCann et al., 2013	New Zealand	kiwifruit	Actinidia chinensis Planchon	-	-	49576	315	136769	6308188	5592
Pseudomonas syringae	PsaICMP19099	actinidiae	1	1b	-	-	AOKD01000000	NCBI GeneBank	McCann et al., 2013	New Zealand	kiwifruit	Actinidia chinensis Planchon	-	-	43791	342	164509	6225312	5514
Pseudomonas syringae	PsaICMP19100	actinidiae	1	1b	-	-	AOKC01000000	NCBI GeneBank	McCann et al., 2013	New Zealand	kiwifruit	Actinidia chinensis Planchon	-	-	26586	533	113072	6216913	5572
Pseudomonas syringae	PsaICMP19101	actinidiae	1	1b	-	-	AOKM01000000	NCBI GeneBank	McCann et al., 2013	New Zealand	kiwifruit	Actinidia deliciosa	-	-	6189	1851	73690	6003798	5621
Pseudomonas syringae	PsaICMP19102	actinidiae	1	1b	-	-	AOKA01000000	NCBI GeneBank	McCann et al., 2013	Japan	kiwifruit	Actinidia arguta	-	-	28189	468	113869	6011463	5369
Pseudomonas syringae	PsaICMP19103	actinidiae	1	1b	-	-	AOJQ01000000	NCBI GeneBank	McCann et al., 2013	Japan	kiwifruit	Actinidia arguta	-	-	30821	444	145811	6010992	5363
Pseudomonas syringae	PsaICMP19104	actinidiae	1	1b	-	-	AOJZ01000000	NCBI GeneBank	McCann et al., 2013	Japan	kiwifruit	Actinidia deliciosa	-	-	34688	434	133960	5963579	5326
Pseudomonas syringae	PsaICMP19439	actinidiae	1	1b	-	-	ANJM00000000	NCBI GeneBank	Butler et al., 2013	Chile	kiwifruit	Actinidia deliciosa	-	-	36822	477	142020	6216001	5693
Pseudomonas syringae	PsaICMP19455	actinidiae	1	1b	-	-	ANJK00000000	NCBI GeneBank	Butler et al., 2013	Chile	kiwifruit	Actinidia deliciosa	-	-	39400	415	127854	6227178	5697
Pseudomonas syringae	PsaICMP9617	actinidiae	1	1b	-	-	CM002753	NCBI GeneBank	McCann et al., 2013	Japan	kiwifruit	Actinidia deliciosa	-	-	5878786	2	5878786	5906532	5260
Pseudomonas syringae	PsaICMP9853	actinidiae	1	1b	-	-	ANJB00000000	NCBI GeneBank	Butler et al., 2013	Japan	kiwifruit	Actinidia deliciosa	-	-	27018	513	121081	5985598	5380
Pseudomonas syringae	PsaICMP9855	actinidiae	1	1b	-	-	AOKB00000000	NCBI GeneBank	McCann et al., 2013	Japan	kiwifruit	Actinidia deliciosa	leaf	Leaf spot & canker	38862	375	133407	5931093	5265
Pseudomonas syringae	PsaKW41	actinidiae	1	1b	-	-	AGNP00000000	NCBI GeneBank	Mazzaglia et al., 2012	Japan	kiwifruit	Actinidia chinensis Hayward	-	Canker and leaf spot	18393	662	56185	5887867	5250
Pseudomonas syringae	PsaNCPPB3739	actinidiae	1	1b	-	-	AFTH01000000	NCBI GeneBank	Marceletti et al., 2011	Japan	kiwifruit	Actinidia deliciosa	-	-	14838	815	67329	5927897	5315
Pseudomonas syringae	PsaNCPPB3871	actinidiae	1	1b	-	-	AFTF00000000	NCBI GeneBank	Marceletti et al., 2011	Italy	kiwifruit	Actinidia chinensis Planchon	-	Leaf spot & canker	27730	462	122209	5938086	5303
Pseudomonas syringae	PsaPA459	actinidiae	1	1b	-	-	AGNQ00000000	NCBI GeneBank	Mazzaglia et al., 2012	Japan	kiwifruit	Actinidia chinensis	-	-	17643	730	174501	6415594	5735
Pseudomonas syringae	PsaShaanxi_M228	actinidiae	1	1b	-	-	ANJI00000000	NCBI GeneBank	Butler et al., 2013	China	kiwifruit	Actinidia	-	-	3728	3189	22505	5520189	5027
Pseudomonas syringae	PsaShaanxi_M7	actinidiae	1	1b	-	-	ANJJ00000000	NCBI GeneBank	Butler et al., 2013	China	kiwifruit	Actinidia	-	Canker	8915	1589	56978	6085577	5587
Pseudomonas syringae	PsaTP1	actinidiae	1	1b	-	-	ANJG00000000	NCBI GeneBank	Butler et al., 2013	New Zealand	kiwifruit	Actinidia	-	Canker	31162	472	138717	6220309	5599
Pseudomonas syringae	PsaTP6_1	actinidiae	1	1b	-	-	ANJH00000000	NCBI GeneBank	Butler et al., 2013	New Zealand	kiwifruit	Actinidia	-	Canker	31049	482	143214	6172055	5578
Pseudomonas syringae	PsB48	syringae	2	2d	-	-	LGKT00000000	T. Denny	Mott et al., 2016	USA	peach	Prunus persica	-	Canker	71202	200	215764	6011723	5246
Pseudomonas syringae	PsCit7	-	2	2a	-	-	AEAJ00000000	NCBI GeneBank	Baltrus et al., 2011	-	orange	Citrus sinensis	leaf	-	48774	264	127290	5808233	5078
Pseudomonas syringae	PseHC_1	sesami	3	3	-	-	LGKS00000000	MAFF	Mott et al., 2016	-	seame	Sesamum indicum	leaf	disease	95289	197	383942	6167696	5529
Pseudomonas syringae	Psv3335	savastanoi	3	3	-	-	ADMI00000000	NCBI GeneBank	RodrÃ­guez-Palenzuela et al. 2010	-	olive	Olea europaea	-	-	87144	112	270495	5856992	4898
Pseudomonas syringae	Psv4352	savastanoi	3	3	-	-	LGKR00000000	A. Colmer	Mott et al., 2016	-	olive	Olea europaea	-	-	171697	121	397303	6057669	5469
Pseudomonas syringae	Psy1212	syringae	2	2d	-	-	AVCR02000000	D. Arnold	Baltrus et al., 2014	-	pea	Pisum sativum	-	gall	61944	338	306351	6163906	5471
Pseudomonas syringae	Psy642	syringae	2	2c	-	-	ADGB00000000	NCBI GeneBank	Clarke et al., 2010	USA	horse chestnut	Aesculus hippocastanum	-	-	46825	296	117004	5809390	5145
Pseudomonas syringae	PsyB64	syringae	2	2b	-	-	ANZF00000000	NCBI GeneBank	Dudnik and Dudler, 2013	USA	wheat	Triticum aestivum	-	-	329354	42	766547	5873298	4879
Pseudomonas syringae	PsyB728a	syringae	2	2d	-	-	CP000075	NCBI GeneBank	Feil et al.,2005	USA	bean	Phaseolus vulgaris	leaflet	-	6093698	1	6093698	6093698	5136
Pseudomonas syringae	PsyBRIP34876	syringae	2	2b	-	-	AMXK00000000	NCBI GeneBank	Gardiner et al., 2013	Australia	barley	Hordeum vulgare	-	disease	153727	148	357425	6005932	5162
Pseudomonas syringae	PsyBRIP34881	syringae	2	2b	-	-	AMXL00000000	NCBI GeneBank	Gardiner et al., 2013	Australia	barley	Hordeum vulgare	-	-	132100	157	357454	6008189	5101
Pseudomonas syringae	PsyBRIP39023	syringae	2	2a	-	-	AMZX00000000	NCBI GeneBank	Gardiner et al., 2013	Australia	barley	Hordeum vulgare	-	-	200657	71	448269	5930576	5112
Pseudomonas syringae	PsyCC1416	syringae	1	1b	-	-	AVEP00000000	NCBI GeneBank	Baltrus et al., 2014	USA	NA	NA	fresh water biofilm	-	10435	1207	68905	5813709	5183
Pseudomonas syringae	PsyCC1417	syringae	9	9a	-	-	AVEO00000000	NCBI GeneBank	Baltrus et al., 2014	USA	NA	NA	fresh water biofilm	-	15488	781	101863	5650842	5131
Pseudomonas syringae	PsyCC1458	syringae	2	2b	-	-	AVEN00000000	NCBI GeneBank	Baltrus et al., 2014	USA	shooting star	Dodecantheon pulchellum	-	-	14563	1276	89430	5744102	5013
Pseudomonas syringae	PsyCC1466	syringae	10	10b	-	-	AVEM00000000	NCBI GeneBank	Baltrus et al., 2014	USA	shooting star	Dodecantheon pulchellum	-	-	16517	973	75984	5573527	4971
Pseudomonas syringae	PsyCC1513	syringae	4	4	-	-	AVEL00000000	NCBI GeneBank	Baltrus et al., 2014	France	hutchinsia	Hutchinsia alpina	-	-	19783	728	138817	5665727	5140
Pseudomonas syringae	PsyCC1524	syringae	9	9a	-	-	AVEK00000000	NCBI GeneBank	Baltrus et al., 2014	-	-	-	fresh water	-	14274	901	71347	5815310	5263
Pseudomonas syringae	PsyCC1543	syringae	2	2b	-	-	AVEJ00000000	NCBI GeneBank	Baltrus et al., 2014	France	NA	NA	fresh water	-	10395	1771	66588	5795382	5084
Pseudomonas syringae	PsyCC1544	syringae	1	1b	-	-	AVEI00000000	NCBI GeneBank	Baltrus et al., 2014	France	NA	NA	fresh water	-	33577	560	152143	5872695	5226
Pseudomonas syringae	PsyCC1557	syringae	10	10b	-	-	AVEH00000000	NCBI GeneBank	Baltrus et al., 2014	France	NA	NA	snow	-	18764	1185	87998	5699194	5078
Pseudomonas syringae	PsyCC1559	syringae	1	1b	-	-	AVEG00000000	NCBI GeneBank	Baltrus et al., 2014	France	NA	NA	snow	-	10885	1329	49711	5847510	5224
Pseudomonas syringae	PsyCC1583	syringae	10	10a	-	-	AVEF00000000	NCBI GeneBank	Baltrus et al., 2014	France	NA	NA	fresh water biofilm	-	10067	1048	44180	5485612	4878
Pseudomonas syringae	PsyCC1629	syringae	4	4	-	-	AVEE00000000	NCBI GeneBank	Baltrus et al., 2014	USA	oat	Avena sativa	-	-	38627	1062	148554	5887975	5324
Pseudomonas syringae	PsyCC1630	syringae	1	1a	-	-	AVED00000000	NCBI GeneBank	Baltrus et al., 2014	USA	sainfoin	Onobrychis	-	-	15721	867	59608	6012639	5405
Pseudomonas syringae	PsyCC440	syringae	2	2b	-	-	AVEC00000000	NCBI GeneBank	Baltrus et al., 2014	France	cantaloupe	Cucumis melo	-	-	14860	1301	70167	5744906	4981
Pseudomonas syringae	PsyCC457	syringae	2	2d	-	-	AVEB00000000	NCBI GeneBank	Baltrus et al., 2014	France	cantaloupe	Cucumis melo	-	-	15632	1324	66105	5846930	5118
Pseudomonas syringae	PsyCC94	syringae	2	2d	-	-	AVEA00000000	NCBI GeneBank	Baltrus et al., 2014	France	cantaloupe	Cucumis melo	-	-	15621	1631	75504	5980042	5198
Pseudomonas syringae	PsyFF5	syringae	2	2b	-	-	ACXZ00000000	NCBI GeneBank	Sohn et al., 2012	USA	ornamental pear	Pyrus calleryana	leaf	-	323634	79	703362	6032286	5139
Pseudomonas syringae	PsyICMP18806	syringae	1	1b	-	-	ANJF00000000	NCBI GeneBank	Butler et al., 2013	New Zealand	kiwifruit	Actinidia chinensis Planchon	-	-	41975	284	134790	6257465	5334
Pseudomonas syringae	PsyKCTC12500	syringae	2	2b	-	-	AYTM00000000	NCBI GeneBank	Jeong et al., 2016	UK	lilac	Syringa vulgaris	-	-	1563801	9	2753553	6098705	5162
Pseudomonas syringae	PsySM	syringae	2	2b	-	-	APWT01000000	NCBI GeneBank	Dudnik and Dudler, 2013	-	wheat	Triticum aestivum	-	-	6077542	2	6077542	6124102	5270
Pseudomonas syringae	PsyUB246	syringae	13	13a	-	-	AVEQ00000000	NCBI GeneBank	Baltrus et al., 2014	France	NA	NA	fresh water river	-	11025	1325	100273	6171315	5514
Pseudomonas syringae	PsyUB303	syringae	2	2d	-	-	AVDZ00000000	NCBI GeneBank	Baltrus et al., 2014	France	NA	NA	fresh water lake	-	12034	1814	67691	5989636	5189
Pseudomonas syringae	PsyUSA007	syringae	1	1b	-	-	AVDY00000000	NCBI GeneBank	Baltrus et al., 2014	USA	NA	NA	fresh water stream	-	11778	1122	61326	5940691	5298
Pseudomonas syringae	PsyUSA011	syringae	2	2d	-	-	AVDX00000000	NCBI GeneBank	Baltrus et al., 2014	USA	NA	NA	tresh water lake	-	38537	689	150984	5995546	5188
Pseudomonas syringae	Pta11528	tabaci	3	3	-	-	ACHU00000000	NCBI GeneBank	Studholme, 2009	-	tobacco	Nicotiana tabacum	-	-	16246	1361	68422	6105878	6299
Pseudomonas syringae	Pta6605	tabaci	3	3	-	-	AJXI00000000	NCBI GeneBank	Studholme et al., 2009; Studholme, 2011	Japan	tobacco	Nicotiana tabacum	-	-	64341	283	222375	6159286	4225
Pseudomonas syringae	Pta6606	tabaci	3	3	-	-	2505313054	MAFF	O'Brien et al., 2011	Japan	tobacco	Nicotiana tabacum	-	-	448963	54	1219321	5911329	5249
Pseudomonas syringae	PthICMP3923	theae	1	1b	Pathotype strain	-	AOJV00000000	NCBI GeneBank	McCann et al., 2013	Japan	tea	Camellia sinensis	leaf	leaf streak	42347	378	198679	6255742	5668
Pseudomonas syringae	PthNCPPB2598	theae	1	1b	-	-	ATDJ00000000	NCBI GeneBank	Scortichini et al., 2013	Japan	tea	Camellia sinensis	-	-	72262	137	242733	6447529	5779
Pseudomonas syringae	Pto1108	tomato	1	1a	-	-	ADGA00000000	NCBI GeneBank	Cai et al., 2011	-	tomato	Lycopersicon esculentum	-	leaf spots	47802	304	153621	6082048	5616
Pseudomonas syringae	PtoDC3000	tomato	1	1a	-	-	AE016853	NCBI GeneBank	Buell et al., 2003	England	tomato	Lycopersicon esculentum	-	-	6397126	3	6397126	6538260	5619
Pseudomonas syringae	PtoK40	tomato	1	1a	-	-	ADFY00000000	NCBI GeneBank	Cai et al., 2011	USA	tomato	Lycopersicon esculentum	-	petiole streak	26013	582	104644	6153658	5853
Pseudomonas syringae	PtoMax13	tomato	1	1a	-	-	ADFZ00000000	NCBI GeneBank	Cai et al., 2011	France	tomato	Lycopersicon esculentum	-	-	62407	349	239391	6105073	5749
Pseudomonas syringae	PtoT1	tomato	1	1a	-	-	ABSM01000115	NCBI GeneBank	Almeida et al., 2009	Canada	tomato	Lycopersicon esculentum	-	-	150139	122	335366	6145942	5702
Pseudomonas syringae	Ptt50252	aptata	2	2b	-	-	AEAN00000000	NCBI GeneBank	Baltrus et al., 2011	-	wheat	Triticum aestivum	-	disease	4753	3776	42068	6243278	6368
Pseudomonas syringae	PacICMP2802	aceris	2	2d	Pathotype strain	This Study	LJPM00000000	NCBI GeneBank	Thakur et al.,2016	USA	maple	Acer sp.	-	-	21561	684	91749	6300961	5647
Pseudomonas syringae	PacICMP9850	aceris	2	2a	-	This Study	RBSM00000000	ICMP	-	Japan	maple	Acer buergeranum	leaf	-	90876	172	323621	5873352	5103
Pseudomonas syringae	PacICMP9851	aceris	2	2a	-	This Study	RBST00000000	ICMP	-	Japan	maple	Acer buergeranum	leaf	leaf spot	44006	295	137145	5809409	5183
Pseudomonas syringae	PacICMP9852	aceris	2	2a	-	This Study	RBSS00000000	ICMP	-	Japan	maple	Acer buergeranum	leaf	leaf spot	55632	235	141583	5777533	4996
Pseudomonas syringae	PaeICMP8947	aesculi	3	3	Pathotype strain	This Study	LJPN00000000	NCBI GeneBank	Thakur et al.,2016	India	horse chestnut	Aesculus indica Colebr.	leaf	leaf spot	19000	657	63104	5831229	5544
Pseudomonas syringae	PafDSM5025	atrofaciens	2	2b	-	This Study	RBNQ00000000	J. Dangl	-	-	wheat	Triticum aestivum	-	leaf spot	135458	156	332449	5848565	5030
Pseudomonas syringae	PafICMP1852	atrofaciens	2	2b	-	This Study	RBQO00000000	ICMP	-	New Zealand	wheat	Triticum aestivum	-	-	10202	1250	61229	5851851	5428
Pseudomonas syringae	PafICMP4394	atrofaciens	2	2b	Pathotype strain	This Study	LJPO00000000	NCBI GeneBank	Thakur et al.,2016	New Zealand	wheat	Triticum aestivum	leaf	-	56132	248	197138	6012246	5151
Pseudomonas syringae	PafICMP5011	atrofaciens	2	2b	-	This Study	RBOK00000000	ICMP	-	Zimbabwe	wheat	Triticum aestivum	-	-	45873	250	178853	5890334	5056
Pseudomonas syringae	PafICMP9395	atrofaciens	0	0	-	This Study	RBOX00000000	ICMP	-	USSR	wheat	Triticum aestivum	leaf	-	63940	221	139373	5194007	4031
Pseudomonas syringae	PaiICMP14479	avii	0	0	-	This Study	RBUA00000000	ICMP	-	France	cherry	Prunus avium	stalk	-	34078	1725	159619	7217414	6870
Pseudomonas syringae	PalICMP15200	alisalensis	5	5	Pathotype strain	This Study	LJPP00000000	NCBI GeneBank	Thakur et al.,2016	USA	raab	Brassica rapa subsp. rapa	leaf	leaf spots, watersoaked with yellow borders that enlarge to necrotic areas	37474	400	140676	6102102	5193
Pseudomonas syringae	PalICMP15201	alisalensis	5	5	-	This Study	RBPH00000000	ICMP	-	USA	raab	Brassica rapa subsp. rapa	leaf	-	47694	302	139603	5956912	5072
Pseudomonas syringae	PalICMP15203	alisalensis	5	5	-	This Study	RBPJ00000000	ICMP	-	USA	cauliflower	Brassica oleracea var Botrytis	leaf	leaf spots, watersoaked with yellow borders that enlarge to necrotic areas	42333	361	138437	5908172	5177
Pseudomonas syringae	PalICMP15205	alisalensis	5	5	-	This Study	RBPI00000000	ICMP	-	USA	cauliflower	Brassica oleracea var Botrytis	leaf	leaf spots, watersoaked with yellow borders that enlarge to necrotic areas	40903	365	140675	5995014	5034
Pseudomonas syringae	Pap1089_5	apii	1	1a	-	This Study	RBPL00000000	D. Cooksey	-	USA	celery	Apium graveolens var. dulce	-	-	129874	123	328213	6194328	5586
Pseudomonas syringae	PapICMP11947	apii	2	2d	-	This Study	RBUG00000000	ICMP	-	France	celery	Apium graveolens var. dulce (Mill.) Pers.	-	-	135209	146	477374	5826748	5016
Pseudomonas syringae	PapICMP1657	apii	1	1a	-	This Study	RBPC00000000	ICMP	-	USA	celery	Apium graveolens var. dulce (Mill.) Pers.	-	-	59869	239	169016	6137700	5592
Pseudomonas syringae	PapICMP1659	apii	1	1a	-	This Study	RBPB00000000	ICMP	-	USA	celery	Apium graveolens var. dulce (Mill.) Pers.	-	-	41244	350	181174	6120867	5544
Pseudomonas syringae	PapICMP2814	apii	1	1a	Pathotype strain	This Study	LJPR00000000	NCBI GeneBank	Thakur et al.,2016	USA	celery	Apium graveolens var. dulce (Mill.) Pers.	leaf	-	71825	203	195852	6054298	5471
Pseudomonas syringae	ParICMP4328	atropurpurea	4	4	-	This Study	RBTK00000000	ICMP	-	Japan	ryegrass	Lolium multiflorum Lam.	-	-	56184	278	195657	5775230	5118
Pseudomonas syringae	ParICMP4451	atropurpurea	4	4	-	This Study	RBUX00000000	ICMP	-	Canada	bromegrass	Bromus sp.	-	-	53935	297	362840	5841412	5202
Pseudomonas syringae	ParICMP4457	atropurpurea	4	4	Pathotype strain	This Study	LJPS00000000	NCBI GeneBank	Thakur et al.,2016	Japan	ryegrass	Lolium multiflorum Lam.	-	-	100923	167	245870	5793035	5101
Pseudomonas syringae	ParICMP4460	atropurpurea	4	4	-	This Study	RBQJ00000000	ICMP	-	UK	oatgrass	Arrhenatherum elatius	-	-	51990	307	142234	6141805	5412
Pseudomonas syringae	PatICMP2813	antirrhini	1	1a	-	This Study	RBVI00000000	ICMP	-	Australia	snapdragon	Antirrhinum majus	leaf	-	101095	179	221831	6244296	5710
Pseudomonas syringae	PatICMP4303	antirrhini	1	1a	Pathotype strain	This Study	LJPT00000000	NCBI GeneBank	Thakur et al.,2016	UK	snapdragon	Antirrhinum majus	leaf	-	59849	189	281807	6132047	5461
Pseudomonas syringae	PatICMP4453	antirrhini	1	1a	-	This Study	RBQL00000000	ICMP	-	UK	snapdragon	Antirrhinum majus	-	-	56393	214	207139	6241548	5686
Pseudomonas syringae	PatICMP4959	antirrhini	1	1a	-	This Study	RBQK00000000	ICMP	-	UK	snapdragon	Antirrhinum majus	-	-	41876	339	157948	6178613	5581
Pseudomonas syringae	PbbICMP13291	berberidis	1	1a	-	This Study	RBQP00000000	ICMP	-	New Zealand	barberry	Berberis sp.	leaf	-	46229	457	146215	6279591	5687
Pseudomonas syringae	PbbICMP4065	berberidis	1	1a	-	This Study	RBRC00000000	ICMP	-	New Zealand	barberry	Berberis sp.	leaf	angular leaf spot	54434	378	169441	6289582	5711
Pseudomonas syringae	PbbICMP4116	berberidis	1	1a	Pathotype strain	This Study	LJPU00000000	NCBI GeneBank	Thakur et al.,2016	New Zealand	barberry	Berberis sp.	leaf	necrotic leaf lesion with dark brown centre, red margin	55970	341	235525	6263211	5688
Pseudomonas syringae	PbbICMP8899	berberidis	1	1a	-	This Study	RBOD00000000	ICMP	-	-	barberry	Berberis gagnepainii	-	necrotic leaf lesion with dark brown centre, red margin	55544	467	132865	6134601	5576
Pseudomonas syringae	PbrICMP13650	broussonetiae	3	3	Pathotype strain	This Study	LJPV00000000	NCBI GeneBank	Thakur et al.,2016	Japan	mulberry	Broussonetia kazinoki Sieb. X Broussonetia papyrifa Vent.	shoot	necrotic lesion on shoot	26642	623	84352	5801974	5459
Pseudomonas syringae	PbrICMP13684	broussonetiae	3	3	-	This Study	RBTE00000000	ICMP	-	Japan	mulberry	Broussonetia kazinoki Sieb. X Broussonetia papyrifa Vent.	-	-	23566	624	130510	5753653	5401
Pseudomonas syringae	PbrICMP13685	broussonetiae	3	3	-	This Study	RBSL00000000	ICMP	-	Japan	mulberry	Broussonetia kazinoki Sieb. X Broussonetia papyrifa Vent.	leaf	necrotic lesion of crown root	20422	644	106130	5722860	5376
Pseudomonas syringae	PcbICMP2821	cannabina	5	5	-	This Study	RBOW00000000	ICMP	-	Yugoslavia	hemp	Cannabis sativa	-	-	13816	1107	84532	6083738	5519
Pseudomonas syringae	PcbICMP2823	cannabina	5	5	Pathotype strain	This Study	LJPX00000000	NCBI GeneBank	Thakur et al.,2016	Hungary	hemp	Cannabis sativa	-	-	26272	702	90292	5916539	5400
Pseudomonas syringae	PccICMP5710	ciccaronei	3	3	Pathotype strain	This Study	LJPY00000000	NCBI GeneBank	Thakur et al.,2016	Italy	carob	Ceratonia siliqua	-	-	39582	496	253615	5757421	5400
Pseudomonas syringae	PcdICMP12341	coriandricola	5	5	-	This Study	RBOV00000000	ICMP	-	Yugoslavia	cilantro	Coriandrum sativum	leaf	-	40778	440	130309	5997542	5370
Pseudomonas syringae	PcdICMP12471	coriandricola	5	5	Pathotype strain	This Study	LJPZ00000000	NCBI GeneBank	Thakur et al.,2016	Germany	cilantro	Coriandrum sativum	stem	stem	39415	426	122725	5846430	5190
Pseudomonas syringae	PcdICMP9625	coriandricola	1	1a	-	This Study	RBRV00000000	ICMP	-	New Zealand	cilantro	Coriandrum sativum	leaf	leaf spot and blight	38985	402	133550	6317637	5832
Pseudomonas syringae	PcdICMP9829	coriandricola	1	1a	-	This Study	RBTT00000000	ICMP	-	India	cilantro	Coriandrum sativum	leaf	leaf blast	37443	512	161793	6379786	5876
Pseudomonas syringae	PceICMP13927	cerasicola	3	3	-	This Study	RBSV00000000	ICMP	-	Japan	cherry	Prunus x yedoensis	twig	-	20580	582	69239	5508996	5321
Pseudomonas syringae	PceICMP13928	cerasicola	3	3	-	This Study	RBSU00000000	ICMP	-	Japan	cherry	Prunus x yedoensis	twig	gall on trunk or twig	37184	418	163747	5600896	5491
Pseudomonas syringae	PceICMP17524	cerasicola	3	3	Pathotype strain	This Study	LJQA00000000	NCBI GeneBank	Thakur et al.,2016	Japan	cherry	Prunus x yedoensis	-	-	11745	970	55460	5526054	5284
Pseudomonas syringae	PceICMP17525	cerasicola	3	3	-	This Study	RBTI00000000	ICMP	-	Japan	cherry	Prunus x yedoensis	-	gall on trunk or twig	31205	595	106194	5548717	5186
Pseudomonas syringae	Pcn3113	coronafaciens	4	4	-	This Study	RBUJ00000000	D. Arnold	-	England	oat	Avena sativa	leaf	-	18131	696	73179	5876916	5337
Pseudomonas syringae	PcnICMP10052	coronafaciens	4	4	-	This Study	RBPK00000000	ICMP	-	USA	oat	Avena sativa	-	-	120082	192	506120	5563242	4977
Pseudomonas syringae	PcnICMP4329	coronafaciens	4	4	-	This Study	RBSJ00000000	ICMP	-	Kenya	oat	Avena sativa	leaf	-	53610	265	247488	6014184	5271
Pseudomonas syringae	PcrICMP17001	coryli	2	2d	Pathotype strain	This Study	LJQC00000000	NCBI GeneBank	Thakur et al.,2016	Italy	hazelnut	Corylus avellana	-	-	10723	1143	66186	5965988	5433
Pseudomonas syringae	PcsICMP9419	castaneae	3	3	Pathotype strain	This Study	LJQD00000000	NCBI GeneBank	Thakur et al.,2016	Japan	chestnut	Castanea crenata Sieb. & Zucc.	twig	canker on twig	27272	614	167020	6378275	6243
Pseudomonas syringae	PcsICMP9420	castaneae	3	3	-	This Study	RBSX00000000	ICMP	-	Japan	chestnut	Castanea crenata Sieb. & Zucc.	twig	-	43382	365	176124	6056267	5543
Pseudomonas syringae	PcsICMP9421	castaneae	3	3	-	This Study	RBSW00000000	ICMP	-	Japan	chestnut	Castanea crenata Sieb. & Zucc.	twig	canker on twig	38477	339	164217	6004404	5482
Pseudomonas syringae	PcuICMP11894	cunninghamiae	3	3	Pathotype strain	This Study	LJQE00000000	NCBI GeneBank	Thakur et al.,2016	China	cypress	Cunninghamia lanceolata	leaf	brown, small spots with yellow haloes on needles (leaves)	35340	389	117896	5782633	5331
Pseudomonas syringae	PcuICMP11895	cunninghamiae	3	3	-	This Study	RBUO00000000	ICMP	-	China	cypress	Cunninghamia lanceolata	leaf	canker on twig	35822	395	122625	5786259	5313
Pseudomonas syringae	PcuICMP11897	cunninghamiae	3	3	-	This Study	RBUN00000000	ICMP	-	China	cypress	Cunninghamia lanceolata	leaf	brown, small spots with yellow haloes on needles (leaves)	19041	640	87870	5755811	5476
Pseudomonas syringae	PcuICMP11899	cunninghamiae	6	6	-	This Study	RBUM00000000	ICMP	-	China	cypress	Cunninghamia lanceolata	leaf	brown, small spots with yellow haloes on needles (leaves)	19412	652	136631	6115364	5068
Pseudomonas syringae	PdaICMP9757	daphniphylli	3	3	Pathotype strain	This Study	LJQF00000000	NCBI GeneBank	Thakur et al.,2016	Japan	himeyuzuriha	Daphniphyllum teijsmanni Zoll.	twig	galls on trunk, twigs and petioles	29902	528	137857	5933360	5425
Pseudomonas syringae	PdeICMP9150	dendropanacis	3	3	Pathotype strain	This Study	LJQG00000000	NCBI GeneBank	Thakur et al.,2016	Japan	kakuremino	Dendropanax trifidus	twig	galls on trunk, twig and petiole	33960	373	115462	5666765	5182
Pseudomonas syringae	PdpICMP13052	delphinii	1	1b	-	This Study	RBRA00000000	ICMP	-	New Zealand	delphinium	Delphinium sp.	leaf	brown, small spots with yellow haloes on needles (leaves)	41590	384	157844	6582238	5527
Pseudomonas syringae	PdpICMP4330	delphinii	1	1b	-	This Study	RBQG00000000	ICMP	-	UK	delphinium	Delphinium sp.	-	Leaf spot	43091	322	182956	6198122	5202
Pseudomonas syringae	PdpICMP5014	delphinii	1	1b	-	This Study	RBQH00000000	ICMP	-	UK	delphinium	Delphinium elatum	-	-	33123	361	150872	6109089	5128
Pseudomonas syringae	PdpICMP529	delphinii	1	1b	Pathotype strain	This Study	LJQH00000000	NCBI GeneBank	Thakur et al.,2016	New Zealand	delphinium	Delphinium sp.	-	-	27926	411	183037	6143857	5300
Pseudomonas syringae	PerICMP4316	eriobotryae	3	3	-	This Study	RBPV00000000	ICMP	-	USA	loquat	Eriobotrya japonica	-	-	22118	552	77018	6082038	5930
Pseudomonas syringae	PerICMP4455	eriobotryae	3	3	Pathotype strain	This Study	LJQI00000000	NCBI GeneBank	Thakur et al.,2016	USA	loquat	Eriobotrya japonica	-	-	28807	440	188858	6160952	5922
Pseudomonas syringae	PerICMP4967	eriobotryae	2	2b	-	This Study	RBPU00000000	ICMP	-	USA	loquat	Eriobotrya japonica	-	-	91454	176	272083	5901512	5153
Pseudomonas syringae	PerICMP8636	eriobotryae	3	3	-	This Study	RBOA00000000	ICMP	-	-	loquat	Eriobotrya japonica	stem	-	31482	495	119032	6211142	5816
Pseudomonas syringae	PgcICMP3649	garcae	4	4	-	This Study	RBSI00000000	ICMP	-	Kenya	coffee	Coffea arabica	-	-	78809	267	281454	5894927	5264
Pseudomonas syringae	PgcICMP4323	garcae	4	4	Pathotype strain	This Study	LJQK00000000	NCBI GeneBank	Thakur et al.,2016	Brazil	coffee	Coffea arabica	-	-	114815	109	523552	5509724	4828
Pseudomonas syringae	PgcICMP4466	garcae	4	4	-	This Study	RBVB00000000	ICMP	-	Brazil	coffee	Coffea arabica	-	-	82687	131	295022	5615403	4930
Pseudomonas syringae	PgcICMP5019	garcae	4	4	-	This Study	RBSH00000000	ICMP	-	Kenya	coffee	Coffea arabica	-	-	60464	344	213652	5924650	5341
Pseudomonas syringae	PgcNCPPB2708	garcae	4	4	-	This Study	RBSK00000000	G. Sundin	-	Kenya	coffee	Coffea arabica	-	-	4305	2303	23710	5744345	5920
Pseudomonas syringae	PgyICMP4180	glycinea	3	3	-	This Study	RBQN00000000	ICMP	-	New Zealand	soybean	Glycine max	leaf	leaf blight	27342	513	163428	6030402	5556
Pseudomonas syringae	PheICMP3263	helianthi	6	6	-	This Study	RBUT00000000	ICMP	-	Canada	sunflower	Helianthus annuus	leaf	disease	80041	191	277457	6047246	5311
Pseudomonas syringae	PheICMP3549	helianthi	6	6	-	This Study	RBRP00000000	ICMP	-	New Zealand	sunflower	Helianthus annuus	leaf	leaf spot	71516	191	308133	6053458	5337
Pseudomonas syringae	PheICMP4531	helianthi	6	6	Pathotype strain	This Study	LJQM00000000	NCBI GeneBank	Thakur et al.,2016	Mexico	sunflower	Helianthus annuus	leaf	leaf spot	54333	277	205915	6208545	5500
Pseudomonas syringae	PhiICMP9314	hibisci	3	3	-	This Study	RBPD00000000	ICMP	-	USA	hibiscus	Hibiscus rosa-sinensis	leaf	dark angular lesion on leaf, yellow border	83198	141	270203	5997474	5380
Pseudomonas syringae	PhiICMP9623	hibisci	3	3	Pathotype strain	This Study	LJQN00000000	NCBI GeneBank	Thakur et al.,2016	USA	hibiscus	Hibiscus rosa-sinensis	leaf	-	99663	156	522124	6111475	5477
Pseudomonas syringae	PhoICMP7840	photiniae	3	3	Pathotype strain	This Study	LJQO00000000	NCBI GeneBank	Thakur et al.,2016	Japan	photinia	Photinia glabra	leaf, stem and bud	-	23771	624	86826	5953927	5578
Pseudomonas syringae	PhoICMP7846	photiniae	0	0	-	This Study	RBSQ00000000	ICMP	-	Japan	photinia	Photinia glabra	leaf, stem, bud	-	6995	1479	35571	5515498	4527
Pseudomonas syringae	PhoICMP7847	photiniae	3	3	-	This Study	RBSP00000000	ICMP	-	Japan	photinia	Photinia glabra	leaf, stem, bud	-	14130	924	61554	5912491	5827
Pseudomonas syringae	Pla1188_1	lachrymans	2	2b	-	This Study	RBPG00000000	D. Cooksey	-	USA	zucchini	Cucurbita pepo	-	-	175239	117	465984	6048138	5240
Pseudomonas syringae	PlaA7386	lachrymans	1	1a	-	This Study	RBOB00000000	J. Dangl	-	-	cucumber	Cucumis sativus	-	disease	56274	254	270913	5947807	5394
Pseudomonas syringae	PlaICMP1448	lachrymans	3	3	-	This Study	RBUU00000000	ICMP	-	Canada	cucumber	Cucumis sativus	-	-	48654	307	220807	5799366	5187
Pseudomonas syringae	PlaICMP3402	lachrymans	3	3	-	This Study	RBTW00000000	ICMP	-	Hungary	cucumber	Cucumis sativus	-	-	47357	383	186545	6087562	5617
Pseudomonas syringae	PlaICMP3507	lachrymans	3	3	Neopathotype strain	This Study	LJQP00000000	NCBI GeneBank	Thakur et al.,2016	Hungary	cucumber	Cucumis sativus	fruit	-	21678	512	137781	6121542	6003
Pseudomonas syringae	PlaICMP826	lachrymans	3	3	-	This Study	RBQI00000000	ICMP	-	UK	cucumber	Cucumis sativus	-	-	9722	1196	42902	5867989	6214
Pseudomonas syringae	PlaN7512	lachrymans	3	3	-	This Study	RBTB00000000	MAFF	-	Japan	cucumber	Cucumis sativus	-	-	59563	307	908863	6872095	6448
Pseudomonas syringae	PlaYM8003	lachrymans	3	3	-	This Study	RBOH00000000	MAFF	-	-	cucumber	Cucumis sativus	leaf	-	59562	344	435900	6444480	6122
Pseudomonas syringae	PlpICMP3946	lapsa	2	2b	-	This Study	RBNO00000000	ICMP	-	-	NA	NA	-	-	137769	117	407451	5856122	5068
Pseudomonas syringae	PlpICMP3947	lapsa	2	2b	Pathotype strain	This Study	LJQQ00000000	NCBI GeneBank	Thakur et al.,2016	-	corn	Zea sp.	seed	-	124931	118	469323	5850429	5041
Pseudomonas syringae	PlpICMP8813	lapsa	2	2b	-	This Study	RBNN00000000	ICMP	-	-	NA	NA	-	-	78635	172	329918	5838357	5072
Pseudomonas syringae	Pma4981	maculicola	1	1a	-	This Study	RBOO00000000	D. Cuppels	-	Zimbabwe	cauliflower	Brassica oleracea var Botrytis	-	-	44462	378	200071	6408086	6202
Pseudomonas syringae	Pma88_10	maculicola	1	1a	-	This Study	RBNL00000000	G. Sundin	-	USA	cauliflower	Brassica oleracea var Botrytis	-	-	1457	5196	44137	5325958	8572
Pseudomonas syringae	PmaICMP11281	maculicola	1	1a	-	This Study	RBUQ00000000	ICMP	-	China	raab	Brassica rapa	-	-	36234	398	116106	6314757	5738
Pseudomonas syringae	PmaICMP2744	maculicola	1	1a	-	This Study	RBQA00000000	ICMP	-	UK	mustard	Brassica nigra	-	-	46011	338	147568	6239749	5476
Pseudomonas syringae	PmaICMP3935	maculicola	1	1a	Pathotype strain	This Study	LJQR00000000	NCBI GeneBank	Thakur et al.,2016	New Zealand	cauliflower	Brassica oleracea var Botrytis	-	-	72886	229	206318	6063860	5477
Pseudomonas syringae	PmeICMP5711	mellea	3	3	Pathotype strain	This Study	LJQS00000000	NCBI GeneBank	Thakur et al.,2016	Japan	tobacco	Nicotiana tabacum	-	-	49083	260	206855	5895218	5311
Pseudomonas syringae	PmoICMP4331	mori	3	3	Pathotype strain	This Study	LJQU00000000	NCBI GeneBank	Thakur et al.,2016	Hungary	mulberry	Morus alba	-	-	20579	619	95908	5818342	5681
Pseudomonas syringae	PmoICMP4468	mori	3	3	-	This Study	RBRW00000000	ICMP	-	New Zealand	mulberry	Morus alba	leaf	-	33969	488	174112	5965881	5584
Pseudomonas syringae	PmoICMP535	mori	3	3	-	This Study	RBRD00000000	ICMP	-	New Zealand	mulberry	Morus sp.	-	-	66234	303	193090	6020453	5535
Pseudomonas syringae	PmoICMP6941	mori	3	3	-	This Study	RBTD00000000	ICMP	-	Japan	mulberry	Morus alba	-	-	53321	469	279308	6308600	5783
Pseudomonas syringae	Pmp19322	morsprunorum	1	1b	-	This Study	RBNS00000000	J. Dangl	-	-	plum	Prunus domestica	-	-	56224	313	190159	6077867	5417
Pseudomonas syringae	PmpICMP3897	morsprunorum	3	3	-	This Study	RBQD00000000	ICMP	-	UK	plum	Prunus domestica	-	-	64201	235	242270	6044501	5773
Pseudomonas syringae	PmpICMP4983	morsprunorum	3	3	-	This Study	RBTY00000000	ICMP	-	Greece	cherry	Prunus avium	-	-	54237	401	198055	6090817	5728
Pseudomonas syringae	PmpICMP568	morsprunorum	3	3	-	This Study	RBPP00000000	ICMP	-	USA	cherry	Prunus avium	-	-	73130	325	334403	6140516	5702
Pseudomonas syringae	PmyICMP11123	myricae	3	3	-	This Study	RBUP00000000	ICMP	-	China	bayberry	Myrica rubra	-	disease	68672	348	199008	5966950	5505
Pseudomonas syringae	PmyICMP11510	myricae	3	3	-	This Study	RBUL00000000	ICMP	-	China	bayberry	Myrica rubra	stem	-	75993	278	261741	5954199	5517
Pseudomonas syringae	PmyICMP7118	myricae	3	3	Pathotype strain	This Study	LJQV00000000	NCBI GeneBank	Thakur et al.,2016	Japan	bayberry	Myrica rubra	stem	stem gall	37332	403	112158	5953760	5447
Pseudomonas syringae	PmyICMP7120	myricae	3	3	-	This Study	RBTJ00000000	ICMP	-	Japan	bayberry	Myrica rubra	stem	knot and canker of stem	66964	331	179507	5914821	5474
Pseudomonas syringae	PorI_6	oryzae	4	4	-	This Study	RBOG00000000	MAFF	-	-	rice	Oryza sativa	leaf	-	316542	59	1045325	5666146	4929
Pseudomonas syringae	PorICMP9088	oryzae	4	4	Pathotype strain	This Study	LJQX00000000	NCBI GeneBank	Thakur et al.,2016	Japan	rice	Oryza sativa	leaf	leaf lesion	172792	86	411398	5502658	4775
Pseudomonas syringae	PorICMP9091	oryzae	4	4	-	This Study	RBTA00000000	ICMP	-	Japan	rice	Oryza sativa	leaf	disease	54661	203	145990	5494634	4747
Pseudomonas syringae	PorICMP9093	oryzae	4	4	-	This Study	RBSZ00000000	ICMP	-	Japan	rice	Oryza sativa	leaf	leaf lesion	100737	142	325898	5348997	4624
Pseudomonas syringae	PorICMP9095	oryzae	4	4	-	This Study	RBSY00000000	ICMP	-	Japan	rice	Oryza sativa	leaf	leaf lesion	69239	175	235281	5351852	4645
Pseudomonas syringae	PpdICMP8902	philadelphi	5	5	-	This Study	RBQB00000000	ICMP	-	UK	mock orange	Philadelphus coronarius	leaf	-	43012	404	146126	6159488	5374
Pseudomonas syringae	PpdICMP8903	philadelphi	1	1a	Pathotype strain	This Study	LJQY00000000	NCBI GeneBank	Thakur et al.,2016	UK	mock orange	Philadelphus coronarius	leaf	leaf lesion	56942	479	205695	6150269	5644
Pseudomonas syringae	PpeICMP3706	persicae	3	3	-	This Study	RBQE00000000	ICMP	-	UK	plum	Prunus cerasifera	-	leaf lesion	79831	634	243495	6292137	5886
Pseudomonas syringae	PpeICMP5786	persicae	1	1a	-	This Study	RBRT00000000	ICMP	-	New Zealand	nectarine	Prunus persica	twigs	-	59916	383	162370	6099618	5637
Pseudomonas syringae	Pph1449B	phaseolicola	2	2b	-	This Study	RBUI00000000	D. Arnold	-	Ethiopia	hyacinth bean	Lablab purpureus	-	-	87363	214	345591	5994879	5350
Pseudomonas syringae	PphICMP5059	phaseolicola	3	3	-	This Study	RBPO00000000	ICMP	-	USA	mung bean	Vigna radiata	-	-	39014	391	151483	5920223	5438
Pseudomonas syringae	PphK4	phaseolicola	3	3	-	This Study	RBUR00000000	DSG Collection	-	Canada	kudzu	Pueraria lobata	-	leafspot	55130	422	277507	6110158	5810
Pseudomonas syringae	PphKN86	phaseolicola	3	3	-	This Study	RBTC00000000	MAFF	-	Japan	bean	Phaseolus vulgaris	-	Halo Blight	50841	280	154699	5894571	5434
Pseudomonas syringae	Ppi895A	pisi	2	2b	-	This Study	RBNU00000000	D. Arnold	-	-	pea	Pisum sativum	-	-	87356	209	274874	5997727	5365
Pseudomonas syringae	PpiH5E3	pisi	2	2b	-	This Study	RBOF00000000	MAFF	-	-	pea	Pisum sativum	leaf	-	98773	170	266975	5951392	5222
Pseudomonas syringae	PpiH6E5	pisi	2	2b	-	This Study	RBOE00000000	MAFF	-	-	pea	Pisum sativum	pod	disease	98847	202	402002	6150060	5540
Pseudomonas syringae	PpiICMP2788	pisi	2	2b	-	This Study	RBPQ00000000	ICMP	-	USA	pea	Pisum sativum	-	disease	72629	259	182653	6282175	5541
Pseudomonas syringae	PpiICMP4433	pisi	2	2b	-	This Study	RBUV00000000	ICMP	-	Canada	pea	Pisum sativum	-	blight	53829	303	163298	6175014	5445
Pseudomonas syringae	PpiR6a	pisi	2	2b	-	This Study	RBNT00000000	J. Dangl	-	-	pea	Pisum sativum	-	-	58301	321	208968	6185107	5511
Pseudomonas syringae	PpoICMP16803	porri	4	4	-	This Study	RBVD00000000	ICMP	-	Australia	leek	Allium ampeloprasum	leaf	-	37550	463	118902	5954304	5277
Pseudomonas syringae	PpoICMP16805	porri	4	4	-	This Study	RBVE00000000	ICMP	-	Australia	leek	Allium ampeloprasum	leaf	water-soaked lesion with ooze	76508	328	257497	5979925	5332
Pseudomonas syringae	PpoICMP8960	porri	4	4	-	This Study	RBUH00000000	ICMP	-	France	leek	Allium porrum	-	water-soaked lesions with ooze	73122	307	233678	6065267	5369
Pseudomonas syringae	PpoICMP8961	porri	4	4	Pathotype strain	This Study	LJRA00000000	NCBI GeneBank	Thakur et al.,2016	France	leek	Allium porrum	-	-	63648	320	214427	5827909	5131
Pseudomonas syringae	PppICMP4040	papulans	2	2a	-	This Study	RBPA00000000	ICMP	-	USA	apple	Malus X domestica Borkh.	-	-	73479	288	293042	6100320	5522
Pseudomonas syringae	PppICMP4048	papulans	2	2a	Pathotype strain	This Study	LJRB00000000	NCBI GeneBank	Thakur et al.,2016	Canada	apple	Malus X domestica Borkh.	fruit	blister spots on fruit	67036	298	367852	6097472	5517
Pseudomonas syringae	PppICMP4050	papulans	2	2a	-	This Study	RBUS00000000	ICMP	-	Canada	apple	Malus X domestica Borkh.	fruit	-	38537	442	151421	6128836	5589
Pseudomonas syringae	PppICMP4986	papulans	2	2a	-	This Study	RBPE00000000	ICMP	-	USA	apple	Malus X domestica Borkh.	-	blister spots on fruit	24136	973	197128	6351666	6021
Pseudomonas syringae	PprICMP18417	primulae	1	1b	-	This Study	RBTZ00000000	ICMP	-	France	polyanthus	Primula sp.	-	-	35945	409	149991	6363498	5383
Pseudomonas syringae	PprICMP2732	primulae	1	1b	-	This Study	RBPY00000000	ICMP	-	UK	polyanthus	Primula X polyantha Hort.	-	-	62876	217	191637	6379259	5288
Pseudomonas syringae	PprICMP3956	primulae	7	7	Pathotype strain	This Study	LJRC00000000	NCBI GeneBank	Thakur et al.,2016	USA	polyanthus	Primula sp.	-	-	36849	310	162311	5894791	4947
Pseudomonas syringae	PprICMP8670	primulae	1	1b	-	This Study	RBRQ00000000	ICMP	-	New Zealand	polyanthus	Primula X polyantha Hort.	leaf	-	42806	314	138823	6275124	5248
Pseudomonas syringae	PrhICMP9756	rhaphiolepidis	3	3	Pathotype strain	This Study	LJRE00000000	NCBI GeneBank	Thakur et al.,2016	Japan	sharinbai	Rhaphiolepis umbellata	twig	galls on trunk, twigs & petioles	29079	446	141349	5483023	5142
Pseudomonas syringae	PriICMP3882	ribicola	7	7	Pathotype strain	This Study	LJRF00000000	NCBI GeneBank	Thakur et al.,2016	USA	currant	Ribes aureum	-	-	52114	219	191571	5892840	4918
Pseudomonas syringae	PriICMP3883	ribicola	1	1b	-	This Study	RBNR00000000	ICMP	-	-	currant	Ribes aureum	-	-	41465	356	124865	6130633	5466
Pseudomonas syringae	PsaICMP18708dsglab	actinidiae	1	1b	-	This Study	RBQS00000000	ICMP	-	New Zealand	kiwifruit	Actinidia chinensis chinensis	leaf	-	25958	484	120546	6128957	5566
Pseudomonas syringae	PsaICMP19071dsglab	actinidiae	1	1b	-	This Study	RBSG00000000	ICMP	-	Korea	kiwifruit	Actinidia chinensis Planchon	-	-	8289	1173	57230	5677970	5609
Pseudomonas syringae	PsaICMP19074	actinidiae	1	1b	-	This Study	RBRB00000000	ICMP	-	New Zealand	kiwifruit	Actinidia chinensis Planchon	leaf	-	26470	454	86167	6156266	5351
Pseudomonas syringae	PsaICMP19198	actinidiae	3	3	-	This Study	RBRZ00000000	ICMP	-	New Zealand	kiwifruit	Actinidia sp.	leaf	-	134323	122	382789	5961922	5205
Pseudomonas syringae	PsaICMP19589	actinidiae	3	3	-	This Study	RBQT00000000	ICMP	-	New Zealand	kiwifruit	Actinidia deliciosa	leaf	Leaf spot & canker	134718	146	282932	5997265	5262
Pseudomonas syringae	PsaICMP9855dsglab	actinidiae	1	1b	-	This Study	RBSR00000000	ICMP	-	Japan	kiwifruit	Actinidia deliciosa	leaf	Canker and leaf spot	23714	492	101756	5884534	5314
Pseudomonas syringae	PseICMP3386	sesami	3	3	-	This Study	RBTR00000000	ICMP	-	India	seame	Sesamum indicum	leaf	disease	60121	250	355064	5642943	5094
Pseudomonas syringae	PseICMP4995	sesami	3	3	-	This Study	RBTS00000000	ICMP	-	India	seame	Sesamum indicum	-	-	45019	395	288197	5867585	5387
Pseudomonas syringae	PseICMP7459	sesami	3	3	-	This Study	RBUZ00000000	ICMP	-	Brazil	seame	Sesamum indicum	-	-	44597	404	215466	6040209	5504
Pseudomonas syringae	PseICMP763	sesami	3	3	Pathotype strain	This Study	LJRG00000000	NCBI GeneBank	Thakur et al.,2016	Yugoslavia	seame	Sesamum indicum	-	-	44661	462	297121	6028682	5540
Pseudomonas syringae	PsfICMP4418	striafaciens	4	4	-	This Study	RBOP00000000	ICMP	-	Zimbabwe	oat	Avena sativa	leaf	-	73083	212	218047	5857397	5204
Pseudomonas syringae	PsfICMP4996	striafaciens	2	2b	-	This Study	RBSD00000000	ICMP	-	Mexico	triticale	Triticosecale sp.	-	-	52528	230	132060	5849857	5031
Pseudomonas syringae	PsoICMP16925	solidagae	2	2d	Pathotype strain	This Study	LJRH00000000	NCBI GeneBank	Thakur et al.,2016	Japan	goldenrod	Solidago altissima	-	-	37373	382	120482	5980445	5282
Pseudomonas syringae	PsoICMP16926	solidagae	2	2d	-	This Study	RBTH00000000	ICMP	-	Japan	goldenrod	Solidago altissima	-	-	30296	423	120434	5924161	5245
Pseudomonas syringae	PsoICMP16927	solidagae	2	2d	-	This Study	RBTG00000000	ICMP	-	Japan	goldenrod	Solidago altissima	-	-	48698	283	178266	5938726	5134
Pseudomonas syringae	PspICMP16928	spinaceae	1	1a	-	This Study	RBTF00000000	ICMP	-	Japan	spinach	Spinacia oleracea	-	-	27417	550	116691	6392271	5899
Pseudomonas syringae	PspICMP16929	spinaceae	1	1a	Pathotype strain	This Study	LJRI00000000	NCBI GeneBank	Thakur et al.,2016	Japan	spinach	Spinacia oleracea	-	-	6205	1657	30590	6038703	6508
Pseudomonas syringae	Psv0485_9	savastanoi	3	3	-	This Study	RBNY00000000	G. Sundin	-	-	oleander	Nerium oleander	-	-	6609	1644	40180	5935571	5946
Pseudomonas syringae	PsyHS191	syringae	2	2d	-	This Study	RBNV00000000	G. Sundin	-	-	millet	Panicum miliaceum	-	-	73377	215	228792	5890396	5249
Pseudomonas syringae	PsyICMP3023	syringae	2	2b	Type strain	This Study	LJRK00000000	NCBI GeneBank	Thakur et al.,2016	UK	lilac	Syringa vulgaris	-	-	76745	179	200069	6073080	5230
Pseudomonas syringae	PsyICMP3688	syringae	2	2d	-	This Study	RBRX00000000	ICMP	-	New Zealand	almond	Prunus dulcis	-	-	45484	300	264408	5805147	5148
Pseudomonas syringae	PsyICMP4917	syringae	2	2b	-	This Study	RBUE00000000	ICMP	-	France	lemon	Citrus limon	-	-	72666	274	293099	5928691	5208
Pseudomonas syringae	PtaICMP2812	tabaci	3	3	-	This Study	RBSE00000000	ICMP	-	Malawi	tobacco	Nicotiana tabacum	leaf	-	113439	115	406080	6097545	5441
Pseudomonas syringae	PtaICMP2835	tabaci	3	3	Pathotype strain	This Study	LJRL00000000	NCBI GeneBank	Thakur et al.,2016	Hungary	tobacco	Nicotiana tabacum	-	-	106290	170	481224	6239400	5569
Pseudomonas syringae	PtaICMP2851	tabaci	3	3	-	This Study	RBNX00000000	ICMP	-	-	tobacco	Nicotiana tabacum	-	-	59945	250	246339	6241186	5835
Pseudomonas syringae	PtaICMP4525	tabaci	3	3	-	This Study	RBVA00000000	ICMP	-	Brazil	bean	Phaseolus vulgaris	-	-	10491	1107	62076	5922926	6233
Pseudomonas syringae	PtgICMP11161	tagetis	6	6	-	This Study	RBVG00000000	ICMP	-	Australia	marigold	Tagetes erecta	-	-	69637	188	233436	6027727	5303
Pseudomonas syringae	PtgICMP4091	tagetis	6	6	Pathotype strain	This Study	LJRM00000000	NCBI GeneBank	Thakur et al.,2016	Zimbabwe	marigold	Tagetes erecta	-	-	72809	208	342085	6042399	5301
Pseudomonas syringae	PtgICMP4092	tagetis	1	1a	-	This Study	RBQC00000000	ICMP	-	UK	marigold	Tagetes erecta	-	-	98048	139	248574	5956520	5391
Pseudomonas syringae	PtgICMP6369	tagetis	6	6	-	This Study	RBVF00000000	ICMP	-	Australia	marigold	Tagetes erecta	leaf	-	81068	148	370651	6049904	5342
Pseudomonas syringae	PthICMP3923dsglab	theae	1	1b	-	This Study	LJRU00000000	NCBI GeneBank	Thakur et al.,2016	Japan	tea	Camellia sinensis	leaf	-	39055	369	198652	6232750	5421
Pseudomonas syringae	PthICMP3934	theae	1	1b	-	This Study	RBTL00000000	ICMP	-	Japan	tea	Camellia sinensis	leaf	-	38868	403	110168	6368385	5667
Pseudomonas syringae	PtoICMP2841	tomato	1	1a	-	This Study	RBUK00000000	ICMP	-	Denmark	tomato	Lycopersicon esculentum	-	disease	90823	184	222188	6140320	5679
Pseudomonas syringae	PtoICMP2844	tomato	1	1a	Pathotype strain	This Study	LJRN00000000	NCBI GeneBank	Thakur et al.,2016	UK	tomato	Lycopersicon esculentum	-	-	45004	344	138824	6261430	5516
Pseudomonas syringae	PtoICMP4263	tomato	1	1a	-	This Study	RBRJ00000000	ICMP	-	New Zealand	tomato	Lycopersicon esculentum	leaf	-	60857	301	223264	6276578	5882
Pseudomonas syringae	PtoICMP7230	tomato	1	1a	-	This Study	RBRI00000000	ICMP	-	New Zealand	tomato	Lycopersicon esculentum	-	black fleck on leaf, stem	75540	214	310999	6272276	5861
Pseudomonas syringae	PtrICMP9151	tremae	4	4	Type strain	This Study	LJRO00000000	NCBI GeneBank	Thakur et al.,2016	Japan	urajiroenoki	Trema orientalis Blume	twig	-	140769	510	364705	5929145	5486
Pseudomonas syringae	PttG733	aptata	2	2a	-	This Study	RBOI00000000	MAFF	-	-	rice	Oryza sativa	-	-	225619	92	510499	5802565	5032
Pseudomonas syringae	PttICMP11935	aptata	2	2b	-	This Study	RBUF00000000	ICMP	-	France	beet	Beta vulgaris	-	disease	14381	818	58898	5984734	5705
Pseudomonas syringae	PttICMP4388	aptata	2	2b	-	This Study	RBPX00000000	ICMP	-	USA	beet	Beta vulgaris	-	-	32099	468	102701	5859953	5612
Pseudomonas syringae	PttICMP459	aptata	2	2b	Pathotype strain	This Study	LJRP00000000	NCBI GeneBank	Thakur et al.,2016	USA	beet	Beta vulgaris	-	galls on trunk, twig and petiole	129424	149	292224	5977364	5180
Pseudomonas syringae	PumICMP3962	ulmi	3	3	Pathotype strain	This Study	LJRQ00000000	NCBI GeneBank	Thakur et al.,2016	Yugoslavia	elm	Ulmus sp.	-	-	40538	455	160275	6244155	5688
Pseudomonas syringae	PumICMP5931	ulmi	3	3	-	This Study	RBRS00000000	ICMP	-	New Zealand	elm	Ulmus pumila	leaf	-	47704	390	200716	6109976	5646
Pseudomonas syringae	PviICMP3963	viburni	1	1b	Pathotype strain	This Study	LJRR00000000	NCBI GeneBank	Thakur et al.,2016	USA	viburnum	Viburnum sp.	-	-	35691	469	122878	6405504	5768
Pseudomonas syringae	PziICMP8921	zizaniae	4	4	Pathotype strain	This Study	LJRT00000000	NCBI GeneBank	Thakur et al.,2016	USA	wild rice	Zizania aquatica	leaf	-	265605	152	498567	5729167	5082
Pseudomonas syringae	PziICMP8941	zizaniae	4	4	-	This Study	RBOZ00000000	ICMP	-	USA	wild rice	Zizania aquatica	leaf	necrotic	279466	156	634784	5661713	4968
Pseudomonas syringae	PziICMP8944	zizaniae	4	4	-	This Study	RBOY00000000	ICMP	-	USA	wild rice	Zizania aquatica	leaf	leaf streak	139462	101	682849	5799417	5104
Pseudomonas syringae	PziICMP8959	zizaniae	4	4	-	This Study	RBPM00000000	ICMP	-	USA	wild rice	Zizania aquatica	leaf	leaf streak	257817	86	623287	5702497	5213
Pseudomonas syringae	PgyICMP867	glycinea	3	3	-	This Study	RBPT00000000	ICMP	-	USA	soybean	Glycine max	-	-	22073	562	115014	5811904	5404
Pseudomonas viridiflava	PvrICMP19473	-	7	7	-	This Study	RBTP00000000	ICMP	-	Iran	mallow	Malvaviscus penduliflorus	leaf	-	237774	79	954768	5665871	4722
Pseudomonas viridiflava	PvrICMP2848	-	7	7	Type strain	This Study	LJRS00000000	NCBI GeneBank	Thakur et al.,2016	Switzerland	bean	Phaseolus vulgaris	-	-	45266	254	168041	5902031	4955
Pseudomonas viridiflava	PvrICMP11296	-	3	3	-	This Study	RBRK00000000	ICMP	-	New Zealand	kiwifruit	Actinidia deliciosa	stamens	black angular leaf spot	71265	185	222696	5926833	5139
Pseudomonas viridiflava	PvrICMP3272	-	3	3	-	This Study	RBQZ00000000	ICMP	-	New Zealand	kiwifruit	Actinidia deliciosa	flower bud	-	114538	115	399303	5926422	5196

## Sheet: Full_References
References
Almeida NF, Yan S, Lindeberg M, Studholme DJ, Schneider DJ, Condon B, Liu H, Viana CJ, Warren A, Evans C, et al. 2009. A draft genome sequence of pseudomonas syringae pv. tomato T1 reveals a type III effector repertoire significantly divergent from that of pseudomonas syringae pv. tomato DC3000. Mol Plant Microbe Interact. 22(1):52-62.
Baltrus DA, Yourstone S, Lind A, Guilbaud C, Sands DC, Jones CD, Morris CE, Dangl JL. 2014. Draft genome sequences of a phylogenetically diverse suite of pseudomonas syringae strains from multiple source populations. Genome Announc. 2(1):10.1128/genomeA.01195-13.
Baltrus DA, Nishimura MT, Romanchuk A, Chang JH, Mukhtar MS, Cherkis K, Roach J, Grant SR, Jones CD, Dangl JL. 2011. Dynamic evolution of pathogenicity revealed by sequencing and comparative genomics of 19 pseudomonas syringae isolates. PLoS Pathog. 7.
Buell CR, Joardar V, Lindeberg M, Selengut J, Paulsen IT, Gwinn ML, Dodson RJ, Deboy RT, Durkin AS, Kolonay JF, et al. 2003. The complete genome sequence of the arabidopsis and tomato pathogen pseudomonas syringae pv. tomato DC3000. Proc Natl Acad Sci U S A. 100.
Butler MI, Stockwell PA, Black MA, Day RC, Lamont IL, Poulter RT. 2013. Pseudomonas syringae pv. actinidiae from recent outbreaks of kiwifruit bacterial canker belong to different clones that originated in china. PLoS One. 8(2):e57464.
Cai R, Lewis J, Yan S, Liu H, Clarke CR, Campanile F, Almeida NF, Studholme DJ, Lindeberg M, Schneider D, et al. 2011. The plant pathogen pseudomonas syringae pv. tomato is genetically monomorphic and under strong selection to evade tomato immunity. PLoS Pathog. 7(8):e1002130.
Clarke CR, Cai R, Studholme DJ, Guttman DS, Vinatzer BA. 2010. Pseudomonas syringae strains naturally lacking the classical P. syringae hrp/hrc locus are common leaf colonizers equipped with an atypical type III secretion system. Mol Plant Microbe Interact. 23(2):198-210.
Copeland A, Lucas S, Lapidus A, Barry K, Detter JC, Glavina del Rio T, Dalin E, Tice H, Pitluck S, Chain P, Malfatti S, Shin M, Vergez L, Schmutz J, Larimer F, Land M, Hauser L, Kyrpides N, Richardson P, 2008 Complete sequence of Pseudomonas putida W619 [Internet] Available from: http://wwwuniprotorg/proteomes/UP000000720
Copeland A, Lucas S, Lapidus A, Barry K, Detter JC, Glavina del Rio T, Hammon N, Israni S, Dalin E, Tice H, Pitluck S, Chain P, Malfatti S, Shin M, Vergez L, Schmutz J, Larimer F, Land M, Richardson P, 2007 Complete sequence of Pseudomonas putida F1 [Internet] Available from: http://wwwuniprotorg/proteomes/UP000006553
Copeland A, Lucas S, Lapidus A, Barry K, Glavina del Rio T, Dalin E, Tice H, Pitluck S, Bruce D, Goodwin L, Chertkov O, Brettin T, Detter JC, Han C, Kuske CR, Schmutz J, Larimer F, Land M, Richardson P, 2008 Complete sequence of Pseudomonas putida GB-1 [Internet]; c2008 Available from: http://wwwuniprotorg/proteomes/UP000002157
Dudnik A, Dudler R. 2013. High-quality draft genome sequence of pseudomonas syringae pv. syringae strain SM, isolated from wheat. Genome Announc. 1(4):10.1128/genomeA.00610-13.
Feil H, Feil WS, Chain P, Larimer F, DiBartolo G, Copeland A, Lykidis A, Trong S, Nolan M, Goltsman E, et al. 2005. Comparison of the complete genome sequences of pseudomonas syringae pv. syringae B728a and pv. tomato DC3000. Proc Natl Acad Sci U S A. 102.
Gardiner DM, Stiller J, Covarelli L, Lindeberg M, Shivas RG, Manners JM. 2013. Genome sequences of pseudomonas spp. isolated from cereal crops. Genome Announc. 1(3):10.1128/genomeA.00209-13.
Green S, Studholme DJ, Laue BE, Dorati F, Lovell H, Arnold D, Cottrell JE, Bridgett S, Blaxter M, Huitema E, et al. 2010. Comparative genome analysis provides insights into the evolution and adaptation of pseudomonas syringae pv. aesculi on aesculus hippocastanum. PLoS One. 5(4):e10224.
Jeong H, Lee DH, Ryu CM, Park SH. 2016. Toward complete bacterial genome sequencing through the combined use of multiple next-generation sequencing platforms. J Microbiol Biotechnol. 26(1):207-12.
Joardar V, Lindeberg M, Jackson RW, Selengut J, Dodson R, Brinkac LM, Daugherty SC, Deboy R, Durkin AS, Giglio MG, et al. 2005. Whole-genome sequence analysis of pseudomonas syringae pv. phaseolicola 1448A reveals divergence among pathovars in genes involved in virulence and transposition. J Bacteriol. 187.
Liu H, Qiu H, Zhao W, Cui Z, Ibrahim M, Jin G, Li B, Zhu B, Xie GL. 2012. Genome sequence of the plant pathogen pseudomonas syringae pv. panici LMG 2367. J Bacteriol. 194(20):5693-4.
Marcelletti S, Ferrante P, Petriccione M, Firrao G, Scortichini M. 2011. Pseudomonas syringae pv. actinidiae draft genomes comparison reveal strain-specific features involved in adaptation and virulence to actinidia species. PLoS One. 6(11):e27297.
Mazzaglia A, Studholme DJ, Taratufolo MC, Cai R, Almeida NF, Goodman T, Guttman DS, Vinatzer BA, Balestra GM. 2012. Pseudomonas syringae pv. actinidiae (PSA) isolates from recent bacterial canker of kiwifruit outbreaks belong to the same genetic lineage. PLoS One. 7(5):e36518.
McCann HC, Rikkerink EH, Bertels F, Fiers M, Lu A, Rees-George J, Andersen MT, Gleave AP, Haubold B, Wohlers MW, et al. 2013. Genomic analysis of the kiwifruit pathogen pseudomonas syringae pv. actinidiae provides insight into the origins of an emergent plant disease. PLoS Pathog. 9(7):e1003503.
Mott GA, Thakur S, Smakowska E, Wang PW, Belkhadir Y, Desveaux D, Guttman DS. 2016. Genomic screens identify a new phytobacterial microbe-associated molecular pattern and the cognate arabidopsis receptor-like kinase that mediates its immune elicitation. Genome Biol. 17:98,016-0955-7.
Nelson KE, Weinel C, Paulsen IT, Dodson RJ, Hilbert H, Martins dos Santos VA, Fouts DE, Gill SR, Pop M, Holmes M, et al. 2002. Complete genome sequence and comparative analysis of the metabolically versatile pseudomonas putida KT2440. Environ Microbiol. 4(12):799-808.
O'Brien HE, Thakur S, Guttman DS. 2011. Evolution of plant pathogenesis in pseudomonas syringae: A genomics perspective. Annu Rev Phytopathol. 49:269-89.
O'Brien HE, Thakur S, Gong Y, Fung P, Zhang J, Yuan L, Wang PW, Yong C, Scortichini M, Guttman DS. 2012. Extensive remodeling of the pseudomonas syringae pv. avellanae type III secretome associated with two independent host shifts onto hazelnut. BMC Microbiol. 12:141,2180-12-141.
Paulsen IT, Press CM, Ravel J, Kobayashi DY, Myers GS, Mavrodi DV, DeBoy RT, Seshadri R, Ren Q, Madupu R, et al. 2005. Complete genome sequence of the plant commensal pseudomonas fluorescens pf-5. Nat Biotechnol. 23(7):873-8.
Qi M, Wang D, Bradley CA, Zhao Y. 2011. Genome sequence analyses of pseudomonas savastanoi pv. glycinea and subtractive hybridization-based comparative genomics with nine pseudomonads. PLoS One. 6(1):e16451.
Rodriguez-Palenzuela P, Matas IM, Murillo J, Lopez-Solanilla E, Bardaji L, Perez-Martinez I, Rodriguez-Moskera ME, Penyalver R, Lopez MM, Quesada JM, et al. 2010. Annotation and overview of the pseudomonas savastanoi pv. savastanoi NCPPB 3335 draft genome reveals the virulence gene complement of a tumour-inducing pathogen of woody hosts. Environ Microbiol. 12(6):1604-20.
Sarris PF, Trantas EA, Baltrus DA, Bull CT, Wechter WP, Yan S, Ververidis F, Almeida NF, Jones CD, Dangl JL, et al. 2013. Comparative genomics of multiple strains of pseudomonas cannabina pv. alisalensis, a potential model pathogen of both monocots and dicots. PLoS One. 8(3):e59366.
Scortichini M, Marcelletti S, Ferrante P, Firrao G. 2013. A genomic redefinition of pseudomonas avellanae species. PLoS One. 8(9):e75794.
Silby MW, CerdeÃ±o-TÃ¡rraga AM, Vernikos GS, Giddens SR, Jackson RW, Preston GM, Zhang X-XX, Moon CD, Gehrig SM, Godfrey SA, et al. 2009. Genomic and genetic analyses of diversity and plant interactions of pseudomonas fluorescens. Genome Biol. 10.
Sohn KH, Jones JD, Studholme DJ. 2012. Draft genome sequence of pseudomonas syringae pathovar syringae strain FF5, causal agent of stem tip dieback disease on ornamental pear. J Bacteriol. 194(14):3733-4.
Stover CK, Pham XQ, Erwin AL, Mizoguchi SD, Warrener P, Hickey MJ, Brinkman FS, Hufnagle WO, Kowalik DJ, Lagrou M, et al. 2000. Complete genome sequence of pseudomonas aeruginosa PAO1, an opportunistic pathogen. Nature. 406.
Studholme DJ. 2011. Application of high-throughput genome sequencing to intrapathovar variation in pseudomonas syringae. Mol Plant Pathol. 12(8):829-38.
Studholme DJ, Ibanez SG, MacLean D, Dangl JL, Chang JH, Rathjen JP. 2009. A draft genome sequence and functional screen reveals the repertoire of type III secreted proteins of pseudomonas syringae pathovar tabaci 11528. BMC Genomics. 10:395,2164-10-395.
Thakur S, Weir BS, Guttman DS. 2016. Phytopathogen genome announcement: Draft genome sequences of 62 pseudomonas syringae type and pathotype strains. Mol Plant Microbe Interact. 29(4):243-6.
Vodovar N, Vallenet D, Cruveiller S, Rouy Z, Barbe V, Acosta C, Cattolico L, Jubin C, Lajus A, Segurens B, et al. 2006. Complete genome sequence of the entomopathogenic and metabolically versatile soil bacterium pseudomonas entomophila. Nat Biotechnol. 24(6):673-9.
Winstanley C, Langille MG, Fothergill JL, Kukavica-Ibrulj I, Paradis-Bleau C, Sanschagrin F, Thomson NR, Winsor GL, Quail MA, Lennard N, et al. 2009. Newly introduced genomic prophage islands are critical determinants of in vivo competitiveness in the liverpool epidemic strain of pseudomonas aeruginosa. Genome Res. 19(1):12-23.
