# Supplementary material for: Recombination of ecologically and evolutionarily significant loci maintains genetic cohesion in the Pseudomonas syringae species complex
Source: Genome Biol. 2019 Jan 3;20:3. doi: 10.1186/s13059-018-1606-y (PMC6317194; doi:10.1186/s13059-018-1606-y)
Supplement: Supplementary file 3 — Sequencing and assembly information for new genomes. This file contains all genome sequencing, quality filtering, and assembly information for each of the 268 new genomes (256 P. syringae strains, 12 outgroup strains) that were sequenced for this study. (XLSX 97 kb) [file 13059_2018_1606_MOESM3_ESM.xlsx]

## Sheet: Supplemental_Dataset_S2
Species Name	Abbreviation	Sequencing Platform	Before Read Quality Filtering			After Read Quality Filtering			Before Contig Quality Filtering								After Contig Quality Filtering
			No. of Reads	Average Read Length	Genome Coverage	No. of Reads	Average Read Length	Genome Coverage	No. of Contigs	Minimum Contig Length	Maximum Contig Length	Average Contig Length	N50-Value	Genome Size (bps)	% Reads Mapping To A Contig	Average Contig Coverage	No. of Contigs	Minimum Contig Length	Maximum Contig Length	Average Contig Length	N50-Value	Genome Size (bps)	% Reads Mapping To A Contig	Average Contig Coverage
Pseudomonas amygdali	PamICMP3918	Miseq	2346228	152	59.4378	2177962	140.472	50.9904	263	211	170690	22658.5	54621	5959179	95.05	68.0654	222	225	170674	26733	54621	5934781	96.37	58.3839
Pseudomonas avellanae	PavICMP9749	Miseq	2582626	152	65.4265	2384432	140.076	55.6668	986	200	77855	6178.58	20995	6092079	93.89	100.8	734	200	77855	8148	21129	5980966	95.01	86.3521
Pseudomonas caricapapayae	PcaICMP2854	Miseq	5128624	152	129.925	4736724	140.63	111.021	258	203	366421	23651.5	131546	6102093	95.03	222.658	139	211	366403	43445	131546	6038930	96.74	195.498
Pseudomonas caricapapayae	PcaICMP2855	Miseq	3571382	152	90.475	3290950	139.939	76.7555	272	201	227581	23151.4	78662	6297172	91.54	89.4806	193	209	227563	32423	78662	6257670	93.04	75.9707
Pseudomonas caricapapayae	PcaICMP4086	Miseq	3447764	152	87.3434	3190670	140.115	74.5104	253	201	280748	25050.8	103125	6337863	92.95	92.5499	183	201	280732	34435	103591	6301754	94.44	78.2898
Pseudomonas caricapapayae	PcaICMP7496	Miseq	3410542	152	86.4004	3198132	141.293	75.3125	290	201	177247	22082.4	70626	6403887	96.14	114.196	254	205	177179	25166	70626	6392189	97.01	99.0576
Pseudomonas cichorii	PchICMP1649	Miseq	2032338	152	51.4859	1566190	121.459	31.7047	2000	200	226510	3295.97	61340	6591933	71.15	32.6338	316	200	226510	18767	72164	5930384	79.59	23.7847
Pseudomonas cichorii	PchICMP3353	Miseq	3818132	152	96.726	3293644	130.838	71.8221	173	200	307238	35267	139423	6101186	90.16	117.45	105	200	307238	57326	139677	6019270	94.65	94.5577
Pseudomonas cichorii	PchICMP6917	Miseq	1667154	152	42.2346	1593570	144.07	38.2643	245	212	246669	24234.1	69552	5937363	97.35	43.7911	191	226	246669	30977	69552	5916662	98.22	39.5179
Pseudomonas congelans	PcoICMP19117	Miseq	4288852	152	108.651	3929534	139.349	91.2625	360	205	366621	16370.2	121405	5893275	91.72	108.637	86	218	366621	65472	123461	5630650	93.62	93.9715
Pseudomonas corrugata	PcoNCPPB2445	GA and Miseq	1519930	146	36.985	1465828	143.127	34.9666	163	203	347309	37267.7	98423	6074636	97.37	39.295	123	207	347293	49174	98552	6048488	98.65	36.879
Pseudomonas ficuserectae	PfiICMP7848	GA	2339412	75	29.2427	1669652	68.3561	19.0218	649	206	92007	8735.93	17896	5669621	86.29	35.3739	624	206	92007	9062	18060	5655086	97.13	26.411
Pseudomonas ficuserectae	PfiICMP7849	GA	8084866	75	101.061	5954178	68.6686	68.1442	375	201	119146	15159.5	37336	5684813	86.93	126.361	370	201	119146	15357	37336	5682383	95.82	97.4308
Pseudomonas ficuserectae	PfiICMP7850	GA	3934320	75	49.179	2885946	68.642	33.0162	448	207	96750	12650	26726	5667199	87.04	68.9574	442	207	96750	12815	26726	5664625	96.41	52.3774
Pseudomonas fluorescens	PflICMP11288	Miseq	1534704	152	38.8792	1495414	138.546	34.5305	563	200	100168	11595	22912	6528012	96.49	33.6994	469	200	100152	13813	23053	6478628	96.5	30.2792
Pseudomonas fluorescens	PflICMP14360	Miseq	2255722	152	57.145	2071482	140.429	48.4827	352	204	217718	17407.9	50263	6127575	93.23	53.7901	224	204	217701	26955	50748	6038119	95.09	46.8878
Pseudomonas fluorescens	PflICMP3512	Miseq	3963186	152	100.401	3336584	130.301	72.4598	213	200	431069	30656.9	122946	6529924	88.4	96.258	101	230	431053	63692	128627	6432945	94.12	76.2689
Pseudomonas fluorescens	PflICMP3636	Miseq	1838004	152	46.5628	1717482	141.15	40.4039	638	200	147180	10387	24909	6626876	94.18	37.5203	468	200	147164	13977	25372	6541301	95.94	33.4863
Pseudomonas marginalis	PmrICMP14937	Miseq	2192010	152	55.5309	2065502	143.179	49.2893	420	201	161736	15154.1	37462	6364734	95.55	52.5037	294	203	161736	21298	38318	6261742	96.55	47.1067
Pseudomonas marginalis	PmrICMP3553	Miseq	2506586	152	63.5002	2109070	128.758	45.2601	403	200	161549	16523	41709	6658766	90.81	52.7278	318	200	161549	20666	42336	6571914	95.91	40.4523
Pseudomonas marginalis	PmrICMP3555	Miseq	1949906	152	49.3976	1612178	126.56	34.0063	533	203	114370	12467.9	37747	6645370	89.17	38.8461	431	203	114370	15188	38531	6546442	95.01	29.0043
Pseudomonas marginalis	PmrICMP9503	Miseq	1612030	152	40.8381	1588802	142.998	37.866	6226	200	236287	1628.69	23843	10140197	90.25	33.0936	231	200	236287	26352	57081	6087341	90.05	30.4859
Pseudomonas meliae	PmlICMP6289	GA	3669630	75	45.8704	2874322	71.5213	34.2626	663	205	66928	7791.09	25414	5165493	88.14	93.8213	504	205	66928	10115	25657	5097969	96.19	76.077
Pseudomonas savastanoi	PfrICMP7711	GA	15148436	36	90.8906	11331518	36	67.9891	498	204	144601	12111.4	38704	6031494	77.63	187.764	481	204	144601	12523	38704	6023921	92.77	158.551
Pseudomonas savastanoi	PfrICMP7712	GA	17077836	36	102.467	12642940	36	75.8576	496	203	144568	11987.8	39170	5945939	78.27	159.538	478	203	144568	12403	39170	5928827	93.79	134.135
Pseudomonas savastanoi	PfrICMP9129	GA	12731998	75	159.15	9131630	69.0863	105.145	471	200	171293	12750.1	46727	6005313	87.75	315.957	457	200	171293	13125	46711	5998153	98.09	232.742
Pseudomonas savastanoi	PfrICMP9132	GA	10869706	75	135.871	7890816	69.1275	90.9121	460	200	160021	13165	46511	6055903	88.39	195.705	439	200	160021	13772	46511	6045945	98.37	148.421
Pseudomonas savastanoi	PgyICMP10448	GA	11451300	75	145.05	7004324	66.6918	77.8552	1414	200	56778	4180.83	7392	5911699	81.39	133.054	1397	200	56778	4226	7394	5904963	97.9	85.9441
Pseudomonas savastanoi	PgyICMP10449	GA	8804008	75	111.517	5479208	67.2693	61.4305	1357	200	38261	4229.43	7255	5739340	81.7	97.2151	1348	200	38261	4255	7255	5735752	97.42	63.6645
Pseudomonas savastanoi	PgyICMP10450	GA	9717788	75	123.092	6014392	66.962	67.1226	1375	204	52350	4325.07	8170	5946966	82.26	112.104	1354	204	52332	4385	8319	5937676	97.9	72.574
Pseudomonas savastanoi	PgyICMP10451	GA	10313052	75	130.632	6342750	66.5613	70.3636	1389	202	36791	4295.94	7552	5967054	81.7	112.759	1376	202	36791	4332	7552	5961055	97.43	72.0524
Pseudomonas savastanoi	PgyICMP2185	GA	6701418	75	84.8846	5002730	72.8135	60.7111	450	205	112668	13199.2	30710	5939621	86.53	95.3475	403	205	112668	14701	31480	5924640	98.49	75.6744
Pseudomonas savastanoi	PgyICMP2189	GA	2835286	75	35.4411	2221814	73.1743	27.0966	439	200	133619	13637.6	37582	5986927	88.73	65.717	430	200	133603	13915	37582	5983516	98.47	54.8008
Pseudomonas savastanoi	PgyICMP2236	GA	11006748	75	139.419	8162178	73.0213	99.3355	316	201	127782	21051	42863	6652117	84.02	107.085	268	201	127782	23879	43725	6399650	96.11	86.7615
Pseudomonas savastanoi	PgyICMP2400	GA	7937292	75	100.539	2709428	69.5969	31.4279	1021	200	51535	5849.23	12692	5972059	69.85	86.5558	1012	200	51535	5896	12692	5966883	98.51	38.1163
Pseudomonas savastanoi	PgyICMP3482	GA	2421646	75	30.6742	1747750	76	22.1382	2102	200	27673	2811.6	5551	5909981	82.72	20.6169	1877	200	27673	3097	5653	5814317	96.23	16.5524
Pseudomonas savastanoi	PgyICMP4181	GA	9440638	75	119.581	6215772	72.8731	75.4938	506	202	91326	11725.3	28157	5933024	86.02	224.148	502	202	91310	11814	28157	5931059	98.88	158.257
Pseudomonas savastanoi	PgyICMP4182	GA	12240750	75	155.049	9011250	72.9889	109.62	438	200	175660	13545.5	31304	5932923	86.22	270.885	432	200	175660	13723	31425	5928617	98.91	218.163
Pseudomonas savastanoi	PgyICMP4324	GA	33163508	75	420.071	21219368	76	268.779	460	202	166330	13266.4	52868	6102551	75.4	389.969	323	204	166330	18734	54624	6051186	95.07	309.304
Pseudomonas savastanoi	PgyICMP4332	GA	11310966	75	143.272	8363340	71.7734	100.044	591	204	138181	10088.5	35719	5962297	85.52	160.592	384	207	138165	15328	35827	5886078	98.43	127.94
Pseudomonas savastanoi	PgyICMP4333	GA	12742332	75	161.403	7955356	66.7533	88.5077	972	207	46954	6011.95	11156	5843611	83.01	142.845	961	207	46954	6077	11270	5840088	98.52	93.0818
Pseudomonas savastanoi	PgyICMP4402	GA	9540008	75	120.84	6206702	67.2786	69.5964	1267	200	35296	4676.75	8874	5925444	84.28	114.624	1251	200	35278	4730	8882	5917242	98.19	76.9843
Pseudomonas savastanoi	PgyICMP4630	GA	4250234	75	53.8363	3248460	72.3545	39.1735	747	202	48678	7942.34	15982	5932926	85.8	67.5083	720	202	48678	8225	15982	5922614	96.61	53.8484
Pseudomonas savastanoi	PgyICMP4631	GA	5371766	75	68.0424	4115462	71.9764	49.3694	645	202	61997	9217.25	19868	5945126	87.01	91.9737	608	202	61997	9753	19852	5929893	98.8	74.6878
Pseudomonas savastanoi	PgyICMP4966	GA	12203922	75	154.583	7566224	66.6843	84.0914	1296	200	37433	4494.32	8217	5824636	82.84	140.512	1288	200	37433	4520	8217	5822032	98	91.1646
Pseudomonas savastanoi	PgyICMP5027	GA	5050982	75	63.9791	3814706	72.2103	45.9102	759	201	74918	7818.29	16394	5934082	86.88	92.3058	746	201	74918	7944	16394	5926573	98.24	72.0021
Pseudomonas savastanoi	PgyICMP5378	GA	9003948	75	114.05	6698262	72.2431	80.6505	500	203	85831	11859.9	26053	5929966	86.36	163.668	490	203	85831	12089	26053	5923824	98.51	127.679
Pseudomonas savastanoi	PgyICMP5559	GA	12127132	75	153.61	9128372	72.041	109.603	422	203	165720	14050.7	28381	5929404	86.66	192.808	418	203	165720	14175	28381	5925501	99.16	154.523
Pseudomonas savastanoi	PgyICMP5560	GA	9712732	75	123.028	7067308	72.1291	84.9597	478	204	98736	12360.1	27530	5908142	86.14	151.552	474	204	98736	12461	27530	5906536	99.29	118.442
Pseudomonas savastanoi	PgyICMP5562	GA	13545760	75	171.58	8738710	69.224	100.821	735	200	90089	8160.86	22027	5998235	80.52	209.999	569	200	90073	10439	22081	5940062	96.67	149.592
Pseudomonas savastanoi	PgyICMP5928	GA	20686208	75	262.025	13560616	69.5871	157.274	562	200	207134	10445.9	29744	5870614	81.69	290.948	509	200	207118	11494	29744	5850935	97.11	203.628
Pseudomonas savastanoi	PgyICMP6372	GA	24237348	75	307.006	15519368	70.2217	181.633	486	201	137032	12174.2	31296	5916650	80.91	463.465	429	201	137032	13748	31934	5898150	98.05	339.429
Pseudomonas savastanoi	PgyICMP6373	GA	11811208	75	149.609	7899984	69.6336	91.6841	694	206	60706	8564.74	21628	5943929	82.67	177.832	612	206	60706	9657	21972	5910435	97.45	125.906
Pseudomonas savastanoi	PgyICMP7082	GA	7682988	75	97.3178	5345196	69.6946	62.0886	937	200	58861	6242.46	13551	5849189	84.67	119.538	871	200	58861	6685	13570	5823454	97.7	86.0448
Pseudomonas savastanoi	PgyICMP807	GA	12269220	75	155.41	8912570	72.8119	108.157	515	201	139679	11336.6	27355	5838344	85.23	227.352	506	201	139679	11529	27355	5834172	98.47	180.203
Pseudomonas savastanoi	PgyICMP9025	GA	6108628	75	77.376	4176738	69.5879	48.4417	983	205	46277	6078.44	12794	5975107	85.93	76.9847	963	205	46261	6195	12794	5966289	98.85	54.9326
Pseudomonas savastanoi	PgyICMP9026	GA	3551530	75	44.986	2495880	69.3606	28.8526	1691	200	32595	3524.41	6999	5959776	83.86	40.4991	1629	200	32595	3644	7006	5937280	95.17	29.2274
Pseudomonas savastanoi	PgyICMP9589	GA	5195214	75	64.9402	3498798	67.4044	39.3057	8010	200	64106	1161.36	7041	9302496	71.24	58.8806	865	205	64088	6757	17071	5845561	81.62	41.5479
Pseudomonas savastanoi	PgyICMP9923	GA	24043782	75	304.555	17013892	76	215.509	321	203	149368	18109.4	45796	5813106	83.61	467.894	308	203	149352	18858	45796	5808331	97.98	339.555
Pseudomonas savastanoi	PneICMP13781	GA	4901506	75	61.2688	3357932	63.8619	35.7407	466	201	129427	12982.8	29291	6049960	88.97	94.099	462	206	129427	13092	29291	6048684	98.86	62.7476
Pseudomonas savastanoi	PneICMP13786	GA	6011094	75	75.1387	4014988	63.9602	42.7999	398	203	182626	15059	41048	5993481	87.35	122.212	391	203	182626	15321	41048	5990723	98.44	79.2017
Pseudomonas savastanoi	PneICMP16943	Miseq	2143316	152	54.2973	1960340	138.325	45.1939	417	200	130103	13811.1	38255	5759223	93.43	112.467	341	200	130103	16760	38624	5715458	94.78	96.0855
Pseudomonas savastanoi	PneICMP16944	GA	6564322	75	82.054	4927598	64.8738	53.2787	387	204	156012	15067	35955	5830918	90.95	174.112	378	204	156012	15348	36014	5801705	97.63	122.394
Pseudomonas savastanoi	PphICMP2740	GA	3321432	75	41.5179	2641554	73.0714	32.1704	287	211	175256	20792.9	52236	5967551	90.36	58.6619	287	211	175240	20792	52236	5967388	98.97	49.0957
Pseudomonas savastanoi	PphICMP637	GA	4592846	75	57.4106	3713508	73.2627	45.3436	261	207	154698	22470.8	60992	5864889	90.91	97.7291	260	207	154698	22555	60992	5864365	99.07	82.3517
Pseudomonas savastanoi	PreICMP16945	GA	6628648	75	82.8581	4295406	63.2651	45.2916	517	204	118471	10980.2	27300	5676750	86.92	140.809	510	204	118471	11123	27300	5672920	98.4	90.3377
Pseudomonas savastanoi	PreICMP16946	GA	4130040	75	51.6255	2874610	63.8851	30.6075	667	200	80335	8586.71	24366	5727335	88.86	101.251	657	200	80335	8707	24366	5720639	97.36	66.9111
Pseudomonas savastanoi	PreICMP16947	Miseq	2156396	152	54.6287	2000240	139.477	46.4981	607	204	105991	9587.28	28631	5819476	94.64	110.792	554	204	105975	10449	28713	5788778	95.68	95.6381
Pseudomonas savastanoi	PsvICMP13519	Miseq	4017550	152	101.778	3796678	143.105	90.5542	530	200	219918	11919.4	53871	6317290	96.82	194.094	415	202	219918	15085	53871	6260417	97.44	170.59
Pseudomonas savastanoi	PsvICMP1411	Miseq	2366700	152	59.9564	2153800	138.321	49.6525	585	200	185986	10062.6	40090	5886607	92.82	100.625	372	206	185969	15603	40873	5804465	94.72	86.1031
Pseudomonas savastanoi	PsvICMP4352	Miseq	3062152	152	77.5745	2856864	140.548	66.9211	356	216	206343	16959.6	55596	6037618	95.77	151.22	321	216	206343	18764	55596	6023336	96.73	130.336
Pseudomonas syringae	PsaICMP18708dsglab	Miseq	2206992	152	55.9105	1980366	135.569	44.7462	546	203	120546	11292.8	25958	6165878	93.05	54.4997	484	203	120546	12663	25958	6128957	95.32	43.3368
Pseudomonas syringae	PsaICMP19071dsglab	Miseq	614546	152	15.5685	570740	139.784	13.2967	1647	200	57230	3620.59	7880	5963115	94.13	19.4816	1173	201	57230	4840	8289	5677970	95.06	15.7612
Pseudomonas syringae	PsaICMP9855dsglab	Miseq	3445308	152	87.2811	3219786	141.792	76.09	561	202	101756	10567.5	23667	5928337	95.12	101.743	492	202	101756	11960	23714	5884534	96.27	89.7121
Pseudomonas syringae	PthICMP3923dsglab	Miseq	4401360	152	111.501	4091690	142	96.6632	527	203	198652	11951.3	38965	6298314	93.37	116.403	369	205	198652	16890	39055	6232750	96.36	110.073
Pseudomonas syringae	PacICMP2802	Miseq	865778	152	21.933	794018	141.76	18.7599	803	200	91749	7905.17	21044	6347851	92.2	18.6929	684	202	91749	9211	21561	6300961	94.6	16.4977
Pseudomonas syringae	PacICMP9850	GA	10865756	75	135.822	7446816	66.842	82.96	178	206	323621	33010.6	90876	5875883	89.63	137.481	172	209	323621	34147	90876	5873352	99.59	89.6465
Pseudomonas syringae	PacICMP9851	GA	3505504	75	43.8188	2340692	66.6073	25.9845	303	201	137161	19228.1	44022	5826126	86.66	40.6158	295	201	137145	19692	44006	5809409	98.63	26.5398
Pseudomonas syringae	PacICMP9852	Miseq	3097804	152	78.4777	2909462	143.244	69.4605	320	202	141583	18185.1	55632	5819232	96.77	76.9371	235	202	141583	24585	55632	5777533	97.72	68.0845
Pseudomonas syringae	PaeICMP8947	GA	6064378	75	75.8047	2627180	65.8187	28.8196	668	200	63104	8745.79	18777	5842188	76	81.5	657	200	63104	8875	19000	5831229	97.89	41.3489
Pseudomonas syringae	PafDSM5025	GA	4082230	75	51.0279	3366666	74.1791	41.6227	168	200	332466	34846.2	135458	5854158	93.37	57.7423	156	200	332449	37490	135458	5848565	99.44	47.0131
Pseudomonas syringae	PafICMP1852	Miseq	1104890	152	27.9905	799538	115.647	15.4107	2324	201	61229	2706.93	9530	6290916	62.79	16.7862	1250	201	61229	4681	10202	5851851	72.24	11.7656
Pseudomonas syringae	PafICMP4394	Miseq	1450386	152	36.7431	1375298	142.631	32.6933	312	200	197154	19377.7	56132	6045834	96.15	36.6247	248	200	197138	24242	56132	6012246	97.2	32.3045
Pseudomonas syringae	PafICMP5011	Miseq	1372736	152	34.776	1286358	141.427	30.3209	283	202	178853	20860.4	45873	5903488	96.16	35.0412	250	205	178853	23561	45873	5890334	97.76	30.9633
Pseudomonas syringae	PafICMP9395	Miseq	1571876	152	39.8209	1547578	142.855	36.8465	321	201	139373	16673.2	61071	5352081	94.91	42.8822	221	201	139373	23502	63940	5194007	94.71	39.9156
Pseudomonas syringae	PaiICMP14479	Miseq	1512906	152	38.327	1410588	141.361	33.2336	4796	200	159619	1792.85	25402	8598488	89.98	11.7732	1725	200	159619	4184	34078	7217414	91.08	10.1526
Pseudomonas syringae	PalICMP15200	Miseq	2444348	152	61.9235	2303166	142.996	54.8907	438	200	140676	13964	37474	6116211	96.97	84.2635	400	200	140676	15255	37474	6102102	97.66	74.3485
Pseudomonas syringae	PalICMP15201	Miseq	3644618	152	92.3303	3421586	142.025	80.9915	356	200	139603	16820	47694	5987907	96.4	144.371	302	200	139603	19724	47694	5956912	97.4	124.057
Pseudomonas syringae	PalICMP15203	Miseq	3453180	152	87.4806	3203680	140.872	75.2182	463	200	138437	13328.4	41193	6171026	87.77	127.735	361	200	138437	16366	42333	5908172	88.59	107.263
Pseudomonas syringae	PalICMP15205	Miseq	3230498	152	81.8393	2986332	140.507	69.9334	427	203	140675	14106	40903	6023274	95.88	123.718	365	203	140675	16424	40903	5995014	97.2	105.402
Pseudomonas syringae	Pap1089_5	GA	8328806	75	104.11	6668006	74.1884	82.4481	124	217	328213	49959.7	129874	6194997	92.02	116.072	123	217	328213	50360	129874	6194328	99.7	97.736
Pseudomonas syringae	PapICMP11947	Miseq	8284508	152	209.874	7520420	138.544	173.651	1130	200	477374	5397.54	133811	6099221	92.74	182.55	146	200	477374	39909	135209	5826748	95.26	151.517
Pseudomonas syringae	PapICMP1657	Miseq	1771216	152	44.8708	1609160	138.034	37.0197	370	200	169016	16726.4	59869	6188779	92.52	35.8214	239	200	169016	25680	59869	6137700	94.41	30.1948
Pseudomonas syringae	PapICMP1659	Miseq	1330522	152	33.7066	1191948	136.148	27.047	433	200	181222	14213.3	41244	6154371	91.38	27.9122	350	204	181174	17488	41244	6120867	93.36	23.0787
Pseudomonas syringae	PapICMP2814	Miseq	3134782	152	79.4145	2986760	144.984	72.1721	260	204	195852	23377.4	71825	6078122	97.21	78.6796	203	204	195852	29824	71825	6054298	98.07	71.0911
Pseudomonas syringae	ParICMP4328	Miseq	1179224	152	29.8737	1105328	140.281	25.8427	352	202	195674	16511.4	56184	5812007	94.67	26.9289	278	202	195657	20774	56184	5775230	95.84	23.4275
Pseudomonas syringae	ParICMP4451	Miseq	1341374	152	33.9815	1281974	144.152	30.7999	445	201	362840	13272.8	53935	5906385	95.94	34.464	297	207	362840	19668	53935	5841412	97.09	31.4435
Pseudomonas syringae	ParICMP4457	Miseq	1377786	152	34.9039	1331184	145.877	32.3648	292	206	245886	19996.8	97353	5839077	97.33	33.5849	167	216	245870	34688	100923	5793035	97.99	31.2073
Pseudomonas syringae	ParICMP4460	Miseq	1856696	152	47.0363	1788758	145.766	43.4566	438	200	142250	14191.6	49603	6215943	96.5	51.0894	307	200	142234	20005	51990	6141805	97.2	47.2327
Pseudomonas syringae	PatICMP2813	Miseq	3581128	152	90.7219	3367986	143.73	80.6802	279	202	221831	22671.1	101111	6325233	94.64	81.8376	179	204	221831	34884	101095	6244296	95.95	73.7746
Pseudomonas syringae	PatICMP4303	Miseq	2489720	152	63.0729	2194192	133.864	48.954	212	201	281824	28971.3	59555	6141927	92.41	57.7599	189	209	281807	32444	59849	6132047	95.59	46.8543
Pseudomonas syringae	PatICMP4453	Miseq	2951218	152	74.7642	2739444	141.059	64.4038	268	202	207139	23500.9	55776	6298232	93.81	70.9742	214	235	207139	29166	56393	6241548	95.29	62.3594
Pseudomonas syringae	PatICMP4959	Miseq	1474054	152	37.3427	1356774	140.108	31.6826	363	201	157948	17061.8	41892	6193414	94.14	33.3202	339	201	157948	18225	41876	6178613	95.72	28.7489
Pseudomonas syringae	PbbICMP13291	Miseq	4802662	152	121.667	4380378	137.183	100.152	553	200	146215	11489	45913	6353426	93.67	217.098	457	200	146215	13740	46229	6279591	95.8	181.959
Pseudomonas syringae	PbbICMP4065	Miseq	9317628	152	236.047	8628204	139.895	201.173	1058	200	169441	6134.02	53766	6489792	94.62	333.686	378	200	169441	16639	54434	6289582	95.98	293.842
Pseudomonas syringae	PbbICMP4116	Miseq	7897628	152	200.073	7210752	139.053	167.113	938	200	235557	6867.19	55290	6441428	93.73	276.516	341	200	235525	18367	55970	6263211	95.45	239.765
Pseudomonas syringae	PbbICMP8899	Miseq	10188108	152	258.099	9480838	141.006	222.809	584	203	132865	10655.3	55293	6222703	95.06	693.323	467	204	132865	13136	55544	6134601	96.5	609.443
Pseudomonas syringae	PbrICMP13650	GA	6649962	75	83.1245	4810876	67.8367	54.3923	861	200	84352	6841.82	26393	5890810	85.97	128.49	623	200	84352	9312	26642	5801974	94.51	94.9606
Pseudomonas syringae	PbrICMP13684	GA	4218018	75	52.7252	2920538	63.6059	30.9606	656	200	130510	8805.74	23471	5776565	86.5	94.1482	624	200	130510	9220	23566	5753653	95.21	61.3543
Pseudomonas syringae	PbrICMP13685	GA	3751488	75	46.8936	2630080	63.6133	27.8847	666	200	106130	8611.76	20241	5735429	88.94	71.2848	644	200	106130	8886	20422	5722860	97.23	47.193
Pseudomonas syringae	PcbICMP2821	Miseq	1085974	152	27.5113	1023498	144.094	24.5799	1167	201	84532	5231.95	13802	6105691	95.35	36.7233	1107	201	84532	5495	13816	6083738	96.4	33.2059
Pseudomonas syringae	PcbICMP2823	Miseq	2728856	152	69.131	2600042	144.739	62.7214	766	200	90292	7770.64	26269	5952307	96.38	146.882	702	200	90292	8428	26272	5916539	97.09	131.279
Pseudomonas syringae	PccICMP5710	GA	9448916	75	118.111	7336794	71.616	87.572	513	200	253615	11269	39533	5781004	88.09	268.873	496	200	253615	11607	39582	5757421	96.76	218.719
Pseudomonas syringae	PcdICMP12341	Miseq	1977614	152	50.0996	1841402	141.441	43.4083	561	200	130309	10777	40152	6045871	93.05	78.2684	440	200	130309	13630	40778	5997542	94.95	67.6999
Pseudomonas syringae	PcdICMP12471	Miseq	2232564	152	56.5583	2096016	142.941	49.9344	528	200	122725	11146.7	38916	5885474	94.97	77.1945	426	200	122725	13724	39415	5846430	96.28	68.546
Pseudomonas syringae	PcdICMP9625	Miseq	1457624	152	36.9265	1435266	142.607	34.1132	442	206	133550	14333.2	38932	6335272	97.08	43.601	402	206	133550	15715	38985	6317637	96.72	40.0538
Pseudomonas syringae	PcdICMP9829	Miseq	1260966	152	31.9445	1234550	138.274	28.4509	570	214	161793	11257.6	36140	6416812	95.98	40.7112	512	214	161793	12460	37443	6379786	95.95	36.4842
Pseudomonas syringae	PceICMP13927	GA	3826382	75	47.8298	2616662	63.8235	27.8341	596	207	69239	9257.79	20580	5517642	88.34	92.2046	582	207	69239	9465	20580	5508996	98.02	60.7542
Pseudomonas syringae	PceICMP13928	GA and Miseq	2494200	146	60.6922	2445526	141	57.6176	442	203	163747	12703	37184	5614731	88.45	139.004	418	203	163747	13399	37184	5600896	97.89	98.5849
Pseudomonas syringae	PceICMP17524	Miseq	1032266	152	26.1507	846722	123.65	17.4496	1138	201	55460	4963.33	11460	5648264	82.89	31.7938	970	201	55460	5696	11745	5526054	87.59	23.2576
Pseudomonas syringae	PceICMP17525	Miseq	2719030	152	68.8821	2143966	119.781	42.8012	1015	201	106194	5660.62	30335	5745532	79.62	96.4785	595	203	106194	9325	31205	5548717	87.76	70.3273
Pseudomonas syringae	Pcn3113	GA	11503026	36	69.0182	7093166	36	42.559	709	203	73179	8300.28	18131	5884899	76.5	52.2994	696	203	73179	8443	18131	5876916	96.82	39.4722
Pseudomonas syringae	PcnICMP10052	Miseq	1415968	152	35.8712	1388246	137.415	31.7942	221	203	506152	25230.3	120082	5575903	95.85	34.957	192	203	506120	28975	120082	5563242	96.1	31.2592
Pseudomonas syringae	PcnICMP4329	Miseq	1776844	152	45.0134	1684862	142.71	40.0744	421	200	247488	14448	52498	6082610	95.2	43.9528	265	206	247488	22695	53610	6014184	96.42	39.3107
Pseudomonas syringae	PcrICMP17001	Miseq	1044188	152	26.4528	772938	116.546	15.0139	1658	200	66186	3752.55	10167	6221731	69.69	16.6994	1143	200	66186	5219	10723	5965988	77.59	11.5836
Pseudomonas syringae	PcsICMP9419	GA	7611348	75	95.1419	5706928	69.1847	65.8053	3570	200	167020	3275.17	8895	11692372	74.91	73.1	614	202	167020	10388	27272	6378275	82.37	55.7869
Pseudomonas syringae	PcsICMP9420	GA	9111164	75	113.89	6325172	68.2269	71.9245	1598	202	176124	4036.56	39724	6450429	85.15	129.253	365	205	176124	16592	43382	6056267	96.4	96.5414
Pseudomonas syringae	PcsICMP9421	GA	4754374	75	59.4297	3483034	68.5727	39.8068	347	200	164233	17324.1	38477	6011456	86.24	72.3645	339	200	164217	17712	38477	6004404	95.1	54.3166
Pseudomonas syringae	PcuICMP11894	GA	4886316	75	61.0789	3453938	67.3214	38.754	416	203	117896	13944.3	35340	5800831	89.02	80.7986	389	203	117896	14865	35340	5782633	97.73	57.621
Pseudomonas syringae	PcuICMP11895	GA	4495664	75	56.1958	3256976	68.0889	36.9606	418	200	122641	13873.4	35822	5799089	88.57	76.1695	395	200	122625	14648	35822	5786259	97.49	56.0347
Pseudomonas syringae	PcuICMP11897	GA	2694272	75	33.6784	1762042	67.04	19.6879	672	204	87870	8595.84	19035	5776403	84.33	40.3921	640	204	87870	8993	19041	5755811	96.71	27.4288
Pseudomonas syringae	PcuICMP11899	GA and Miseq	687912	146	16.7392	676670	142	16.0421	717	201	72827	8162.65	18872	5852618	90.96	21.515	652	201	136631	9379	19412	6115364	93.14	17.9996
Pseudomonas syringae	PdaICMP9757	GA	14613138	75	182.664	10001484	67.6288	112.731	550	204	137857	10808.6	29819	5944723	87.04	232.583	528	204	137857	11237	29902	5933360	98.11	174.341
Pseudomonas syringae	PdeICMP9150	GA	6002962	75	75.037	4470314	68.981	51.3945	390	206	115462	14557.8	33960	5677536	89.39	126.241	373	206	115462	15192	33960	5666765	98.26	97.8502
Pseudomonas syringae	PdpICMP13052	Miseq	5187450	152	131.415	4701446	138.045	108.169	588	205	157844	11342.7	41257	6669525	93.69	145.421	384	205	157844	17141	41590	6582238	96.04	122.697
Pseudomonas syringae	PdpICMP4330	Miseq	4038172	152	102.3	3774200	141.071	88.7381	390	201	182956	15993.4	43091	6237415	96.02	142.36	322	201	182956	19248	43091	6198122	97.04	123.101
Pseudomonas syringae	PdpICMP5014	Miseq	3237030	152	82.0048	2972778	139.64	69.1864	389	201	150872	15743.3	33123	6124129	94.43	104.657	361	201	150872	16922	33123	6109089	96.02	88.7927
Pseudomonas syringae	PdpICMP529	Miseq	2333394	152	59.1126	2159994	140.901	50.7243	569	209	183037	10911	27459	6208390	94.42	73.8867	411	209	183037	14948	27926	6143857	95.9	64.0145
Pseudomonas syringae	PerICMP4316	GA	10204814	36	61.2289	6252856	36	37.5171	562	207	77018	10842.2	22100	6093333	76.55	54.2001	552	207	77018	11018	22118	6082038	95.29	40.0595
Pseudomonas syringae	PerICMP4455	GA	15448720	36	92.6923	8308934	36	49.8536	453	208	188858	13622.3	28807	6170885	72.92	70.7006	440	208	188858	14002	28807	6160952	96.1	48.5149
Pseudomonas syringae	PerICMP4967	GA	4495790	75	56.1974	3369390	70.1053	39.3687	221	200	272083	26788.3	91471	5920225	87.94	52.4957	176	200	272083	33531	91454	5901512	97.23	38.2563
Pseudomonas syringae	PerICMP8636	GA	3511836	75	43.898	2558738	68.6944	29.2952	508	201	119032	12248.9	31482	6222441	86.3	75.554	495	201	119032	12547	31482	6211142	95.76	55.667
Pseudomonas syringae	PgcICMP3649	Miseq	2636066	152	66.7803	2511346	144.687	60.56	317	201	281470	18675.4	78809	5920099	96.91	66.0335	267	214	281454	22078	78809	5894927	97.75	59.0435
Pseudomonas syringae	PgcICMP4323	Miseq	1855832	152	47.0144	1708376	138.943	39.5613	142	200	523586	38882.5	114831	5521309	95.51	51.1645	109	200	523552	50547	114815	5509724	96.59	43.1825
Pseudomonas syringae	PgcICMP4466	Miseq	2883712	152	73.054	2677136	140.113	62.5171	151	214	295038	37251.8	82703	5625015	95.26	74.6758	131	218	295022	42865	82687	5615403	96.62	64.6971
Pseudomonas syringae	PgcICMP5019	Miseq	2813752	152	71.2817	2642522	142.094	62.581	380	200	213668	15632.2	60464	5940242	96.23	87.6957	344	200	213652	17222	60464	5924650	97.17	75.6921
Pseudomonas syringae	PgcNCPPB2708	GA	7424992	36	44.55	4570728	36	27.4244	2350	201	23710	2456.75	4278	5773369	75.27	32.8536	2303	201	23710	2494	4305	5744345	93.36	24.2242
Pseudomonas syringae	PgyICMP4180	GA	9852574	75	124.799	7291788	72.7777	88.4466	523	200	163428	11538.1	27342	6034440	86.5	171.472	513	200	163428	11755	27342	6030402	98.66	135.012
Pseudomonas syringae	PheICMP3263	Miseq	4290730	152	108.698	3524460	125.309	73.6079	233	202	277457	26266.8	77713	6120172	85.72	107.116	191	217	277457	31660	80041	6047246	93.24	81.3424
Pseudomonas syringae	PheICMP3549	Miseq	3356268	152	85.0255	2853484	129.813	61.7366	243	202	308133	25198.8	71516	6123298	88.21	93.6731	191	204	308133	31693	71516	6053458	93.63	73.1782
Pseudomonas syringae	PheICMP4531	Miseq	1765960	152	44.7377	1705382	145.82	41.4465	339	200	205915	18400.6	54333	6237791	97.9	65.3089	277	200	205915	22413	54333	6208545	98.51	58.9445
Pseudomonas syringae	PhiICMP9314	Miseq	3577570	152	90.6318	3362460	142.408	79.807	224	207	270203	26964	83198	6039941	96.04	99.1359	141	207	270203	42535	83198	5997474	97.07	87.8423
Pseudomonas syringae	PhiICMP9623	Miseq	4659944	152	118.052	4344804	141.761	102.654	263	200	522124	23544.5	99663	6192206	95.63	136.214	156	200	522124	39176	99663	6111475	96.93	119.285
Pseudomonas syringae	PhoICMP7840	GA	9279474	36	55.6768	6587584	36	39.5255	645	202	86826	9259.21	23771	5972190	73.56	84.3955	624	202	86826	9541	23771	5953927	90.78	70.4603
Pseudomonas syringae	PhoICMP7846	GA	2660644	75	33.258	1611448	66.283	17.8019	1818	201	53084	3302.05	6995	6003126	71.53	23.677	1479	201	35571	3729	6995	5515498	84.14	14.2916
Pseudomonas syringae	PhoICMP7847	GA	6240452	36	37.4427	4534856	36	27.2091	939	200	61554	6313.8	14117	5928654	74.23	42.8149	924	200	61554	6398	14130	5912491	88.88	35.549
Pseudomonas syringae	Pla1188_1	GA	9339336	75	116.742	7305298	73.5083	89.5	120	213	466037	50412.2	175255	6049467	90.29	121.557	117	213	465984	51693	175239	6048138	99.44	99.0383
Pseudomonas syringae	PlaA7386	GA	5958762	75	74.4845	4891224	73.6265	60.0206	257	200	270913	23153.6	56274	5950477	91.03	117.953	254	200	270913	23416	56274	5947807	97.8	99.2044
Pseudomonas syringae	PlaICMP1448	GA	4928646	75	61.6081	3839112	73.2523	46.8707	317	202	220823	18317.9	48654	5806770	86.58	102.938	307	202	220807	18890	48654	5799366	95.94	87.9841
Pseudomonas syringae	PlaICMP3402	GA	6041086	75	75.5136	5064794	72.5036	61.2026	393	207	186561	15502.8	47357	6092589	92.64	149.833	383	207	186545	15894	47357	6087562	99.11	131.757
Pseudomonas syringae	PlaICMP3507	GA	10316700	36	61.9002	5789768	36	34.7386	516	200	137781	11869.2	21694	6124529	73.73	42.787	512	200	137781	11956	21678	6121542	95.19	29.7182
Pseudomonas syringae	PlaICMP826	GA	9047422	36	54.2845	5234562	36	31.4074	1201	202	42902	4887.78	9722	5870222	71.55	54.7154	1196	202	42902	4906	9722	5867989	92.39	39.4849
Pseudomonas syringae	PlaN7512	GA	7036602	75	87.9575	5728614	73.7076	70.3738	314	200	908880	21894.2	59563	6874795	92.03	112.445	307	202	908863	22384	59563	6872095	99.58	98.9745
Pseudomonas syringae	PlaYM8003	GA	15401922	75	192.524	11645846	73.4676	142.599	357	208	435900	18096.7	59562	6460525	84.46	208.029	344	208	435900	18733	59562	6444480	95.28	170.929
Pseudomonas syringae	PlpICMP3946	GA	7246702	75	90.5838	5852250	72.1561	70.3792	132	200	407451	44404.2	137769	5861349	91.57	98.6851	117	200	407451	50052	137769	5856122	98.99	80.6007
Pseudomonas syringae	PlpICMP3947	GA	4173806	75	52.1726	3500534	72.3138	42.1895	125	212	469323	46827.1	124931	5853384	92.85	55.8549	118	212	469323	49579	124931	5850429	99.26	45.8778
Pseudomonas syringae	PlpICMP8813	GA	7646890	75	95.5861	5489506	68.4378	62.615	173	214	329918	33750.9	78635	5838899	88.73	94.9142	172	214	329918	33943	78635	5838357	99.25	67.7707
Pseudomonas syringae	Pma4981	GA and Miseq	1381564	146	33.6181	1357524	139	31.5568	385	201	200071	16663.3	44462	6415371	92.9	61.0271	378	201	200071	16952	44462	6408086	94.21	41.34
Pseudomonas syringae	Pma88_10	GA	4774724	36	28.6483	3075470	36	18.4528	5769	201	44137	4	1390	5622384	69.17	18.4147	5196	201	44137	1025	1457	5325958	82.48	13.6661
Pseudomonas syringae	PmaICMP11281	Miseq	4105952	152	104.017	3845396	141.766	90.8576	520	200	116106	12245.1	35373	6367436	96.36	118.073	398	202	116106	15866	36234	6314757	97.35	105.351
Pseudomonas syringae	PmaICMP2744	Miseq	2849322	152	72.1828	2691686	143.938	64.5728	448	202	147568	14027.7	44545	6284426	95.86	82.5685	338	205	147568	18460	46011	6239749	97.2	74.6795
Pseudomonas syringae	PmaICMP3935	Miseq	4407582	152	111.659	4154836	143.108	99.0985	321	200	206334	19061.3	72312	6118670	96.3	174.305	229	200	206318	26479	72886	6063860	97.32	153.285
Pseudomonas syringae	PmeICMP5711	GA	2155696	75	26.9462	1710614	71.23	20.3078	262	201	206855	22504.5	49083	5896178	91.44	28.7406	260	201	206855	22673	49083	5895218	99.21	23.2129
Pseudomonas syringae	PmoICMP4331	GA	11992958	36	71.9577	6916382	36	41.4983	624	201	95908	9328.47	20579	5820967	75.41	61.3423	619	201	95908	9399	20579	5818342	95.93	43.6868
Pseudomonas syringae	PmoICMP4468	GA	15108950	36	90.6537	8833366	36	53.0002	519	201	174112	11525	33401	5981466	75.18	76.9111	488	201	174112	12225	33969	5965881	95.62	55.9444
Pseudomonas syringae	PmoICMP535	GA	11198618	75	139.983	8374796	72.8411	101.672	388	200	193090	15617.7	65780	6059662	86.42	189.698	303	200	193090	19869	66234	6020453	98.14	155.277
Pseudomonas syringae	PmoICMP6941	GA	7473156	75	93.4145	5817518	71.6515	69.4723	626	201	279308	10179.5	52425	6372380	89.71	118.105	469	201	279308	13451	53321	6308600	98.3	94.7258
Pseudomonas syringae	Pmp19322	GA	7733138	75	96.6642	6173388	73.6247	75.7523	324	204	190159	18775.2	56224	6083158	89.83	135.913	313	205	190159	19418	56224	6077867	97.98	112.885
Pseudomonas syringae	PmpICMP3897	GA and Miseq	1062880	146	25.8634	1045034	142	24.7743	241	201	242302	25119.9	64201	6053905	96.54	40.3474	235	201	242270	25721	64201	6044501	98.35	35.091
Pseudomonas syringae	PmpICMP4983	GA	2673472	75	33.4184	2053566	71.1041	24.3361	408	201	198071	14934.8	54237	6093403	90.21	52.0546	401	201	198055	15189	54237	6090817	98.51	40.6208
Pseudomonas syringae	PmpICMP568	GA	7945970	75	99.3246	6184768	73.1334	75.3855	360	203	334403	17098.6	73130	6155483	88.06	230.227	325	203	334403	18893	73130	6140516	97.36	189.751
Pseudomonas syringae	PmyICMP11123	Miseq	4890218	152	123.886	4639190	143.79	111.178	438	200	199025	13731.4	68672	6014359	96.07	278.737	348	200	199008	17146	68672	5966950	96.55	244.648
Pseudomonas syringae	PmyICMP11510	Miseq	5592358	152	141.673	5194938	141.145	122.206	421	201	261758	14321.4	72927	6029313	94.58	373.452	278	201	261741	21417	75993	5954199	95.62	318.506
Pseudomonas syringae	PmyICMP7118	Miseq	2345556	152	59.4208	2167184	139.659	50.4444	412	200	112174	14464.4	37332	5959334	94.98	87.0735	403	200	112158	14773	37332	5953760	96.26	74.4444
Pseudomonas syringae	PmyICMP7120	Miseq	4317554	152	109.378	3999708	140.43	93.6132	2868	201	179507	2536.01	53880	7273286	93.32	169.81	331	203	179507	17869	66964	5914821	94.6	143.829
Pseudomonas syringae	PorI_6	GA	2622986	75	32.7873	2150520	74.2307	26.6058	65	212	1045373	87256.6	316542	5671681	92.51	38.1866	59	212	1045325	96036	316542	5666146	99.57	32.0692
Pseudomonas syringae	PorICMP9088	Miseq	4393022	152	111.29	4168818	143.599	99.7731	118	202	411431	46732.1	172792	5514386	96.95	106.753	86	226	411398	63984	172792	5502658	97.75	95.8072
Pseudomonas syringae	PorICMP9091	Miseq	1709622	152	43.3104	1605730	142.436	38.119	225	200	145990	24465.5	54661	5504737	95.97	44.7574	203	200	145990	27067	54661	5494634	96.92	39.5407
Pseudomonas syringae	PorICMP9093	Miseq	3432844	152	86.9654	3229124	142.165	76.5115	161	206	325898	33294.2	100737	5360375	96	95.047	142	214	325898	37668	100737	5348997	97.03	85.2079
Pseudomonas syringae	PorICMP9095	Miseq	1868786	152	47.3426	1750292	141.702	41.3368	184	201	235281	29120.2	69239	5358116	95.85	52.7164	175	218	235281	30582	69239	5351852	96.85	46.6292
Pseudomonas syringae	PpdICMP8902	Miseq	4365600	152	110.595	3874776	134.583	86.9132	1413	200	146126	4560.3	38760	6443700	89.68	104.382	404	200	146126	15246	43012	6159488	92.74	85.8429
Pseudomonas syringae	PpdICMP8903	Miseq	7267936	152	184.121	6649324	138.382	153.358	1267	200	205727	5027.72	55294	6370123	92.31	512.519	479	201	205695	12839	56942	6150269	93.85	436.657
Pseudomonas syringae	PpeICMP3706	Miseq	3960816	152	100.341	3573832	137.032	81.6214	2284	200	243495	3026.82	77233	6913250	92.77	31.1719	634	200	243495	9924	79831	6292137	95.2	25.6942
Pseudomonas syringae	PpeICMP5786	Miseq	7760232	152	196.593	7145208	139.515	166.144	840	200	162402	7437.35	58811	6247378	94.55	390.556	383	200	162370	15925	59916	6099618	96.03	336.877
Pseudomonas syringae	Pph1449B	GA	4950954	75	61.8869	3958430	74.1657	48.93	222	204	345608	27021	87379	5998665	91.57	75.8922	214	204	345591	28013	87363	5994879	99.64	64.189
Pseudomonas syringae	PphICMP5059	GA	3987824	75	49.8478	3067430	71.3109	36.4569	523	200	151499	11426.4	39014	5976024	88.73	77.8493	391	200	151483	15141	39014	5920223	97.64	62.1157
Pseudomonas syringae	PphK4	GA	3862272	75	48.2784	3170788	73.6305	38.9111	897	200	277523	6990.72	54697	6270672	91.05	87.3125	422	200	277507	14479	55130	6110158	97.48	72.9797
Pseudomonas syringae	PphKN86	GA	2580490	75	32.2561	2086140	74.1973	25.7977	280	210	154699	21052.6	50841	5894734	92.24	57.541	280	210	154699	21052	50841	5894571	98.84	48.5084
Pseudomonas syringae	Ppi895A	GA	8333942	75	104.174	6615760	74.1705	81.7823	217	200	274891	27661.5	87372	6002553	91.4	140.232	209	200	274874	28697	87356	5997727	99.51	118.006
Pseudomonas syringae	PpiH5E3	GA	6499230	75	81.2404	5189822	74.1476	64.1355	174	201	266975	34218.5	98773	5954014	92.06	189.671	170	201	266975	35008	98773	5951392	99.41	158.065
Pseudomonas syringae	PpiH6E5	GA	5746652	75	71.8332	4675708	74.1262	57.7654	209	206	402018	29439.9	98847	6152946	92.13	88.1975	202	206	402002	30445	98847	6150060	99.53	74.525
Pseudomonas syringae	PpiICMP2788	GA	4800196	75	60.0025	3781670	73.136	46.096	271	204	182669	23200.8	72629	6287420	89.41	72.7894	259	204	182653	24255	72629	6282175	98.64	60.6383
Pseudomonas syringae	PpiICMP4433	GA	33241722	36	199.45	19481584	36	116.89	310	209	163315	19937.4	53829	6180599	74.25	183.319	303	209	163298	20379	53829	6175014	96.88	134.693
Pseudomonas syringae	PpiR6a	GA	2286664	75	28.5833	1813870	74.2084	22.4341	336	206	208968	18431.2	58301	6192867	90.78	67.0716	321	206	208968	19268	58301	6185107	98.82	55.6288
Pseudomonas syringae	PpoICMP16803	Miseq	1242950	152	31.4881	1171292	142.447	27.8078	1558	200	118902	4108.85	31374	6401585	92.32	41.6829	463	200	118902	12860	37550	5954304	93.43	36.7449
Pseudomonas syringae	PpoICMP16805	Miseq	2633018	152	66.7031	2406144	138.767	55.6488	739	205	257546	8316.49	73192	6145885	92.13	79.0534	328	209	257497	18231	76508	5979925	94.04	66.8317
Pseudomonas syringae	PpoICMP8960	Miseq	1589464	152	40.2664	1568402	143.377	37.4789	384	212	233678	15970.3	71660	6132597	97.15	50.6021	307	212	233678	19756	73122	6065267	96.98	47.1254
Pseudomonas syringae	PpoICMP8961	Miseq	1459320	152	36.9694	1437378	141.868	33.9863	361	202	214427	16201.6	63648	5848786	96.82	55.1875	320	202	214427	18212	63648	5827909	96.72	49.6489
Pseudomonas syringae	PppICMP4040	GA	4831582	75	60.3948	3945392	71.9917	47.3393	305	201	293042	20037.4	73479	6111409	92.02	103.49	288	201	293042	21181	73479	6100320	99.24	86.0525
Pseudomonas syringae	PppICMP4048	GA	3138134	75	39.2267	2594572	72.3089	31.2684	310	200	367852	19701.6	65788	6107489	92.64	79.9662	298	200	367852	20461	67036	6097472	98.92	67.9122
Pseudomonas syringae	PppICMP4050	GA	24534694	36	147.208	14217942	36	85.3077	451	200	151421	13600.9	38537	6133995	73.77	205.744	442	200	151421	13866	38537	6128836	94.6	148.523
Pseudomonas syringae	PppICMP4986	GA	4860698	75	60.7587	3859522	71.4799	45.9797	2337	200	197128	2912.81	22580	6807239	86.03	69.3449	973	200	197128	6527	24136	6351666	93.26	55.9554
Pseudomonas syringae	PprICMP18417	Miseq	1681992	152	42.6105	1521780	137.881	34.9707	479	200	149991	13347	35945	6393205	93.01	37.0596	409	200	149991	15558	35945	6363498	95.08	31.0766
Pseudomonas syringae	PprICMP2732	Miseq	3380014	152	85.627	2827534	127.903	60.275	263	204	191637	24432.8	61571	6425839	87.82	76.077	217	218	191637	29397	62876	6379259	93.97	58.3015
Pseudomonas syringae	PprICMP3956	Miseq	3124416	152	79.1519	2954112	142.245	70.0345	464	204	162311	12886.1	36169	5979144	95.35	72.0517	310	220	162311	19015	36849	5894791	96.71	64.5221
Pseudomonas syringae	PprICMP8670	Miseq	2427286	152	61.4912	2313842	143.576	55.3686	356	201	138823	17685.4	42806	6296013	97.03	66.429	314	201	138823	19984	42806	6275124	97.84	58.9069
Pseudomonas syringae	PrhICMP9756	GA	9645374	75	120.567	6408250	66.4136	70.9324	466	206	141349	11821.5	28865	5508827	86.14	250.79	446	206	141349	12293	29079	5483023	96.31	168.804
Pseudomonas syringae	PriICMP3882	Miseq	3643034	152	92.2902	3397144	141.64	80.1954	263	203	191587	22496.1	52114	5916479	96.35	101.869	219	205	191571	26907	52114	5892840	97.47	89.5782
Pseudomonas syringae	PriICMP3883	Miseq	3304010	152	83.7016	3093222	141.943	73.1769	435	200	124865	14172.9	40971	6165190	95.85	119.385	356	200	124865	17220	41465	6130633	96.86	104.9
Pseudomonas syringae	PsaICMP19074	Miseq	1684436	152	42.6724	1567178	141.073	36.8478	558	201	86167	11122.6	25637	6206388	95	48.9144	454	201	86167	13560	26470	6156266	95.97	41.8026
Pseudomonas syringae	PsaICMP19198	Miseq	7066032	152	179.006	6490092	138.636	149.96	1303	200	382824	4822.18	132738	6283300	94.44	149.816	122	206	382789	48868	134323	5961922	96.16	122.717
Pseudomonas syringae	PsaICMP19589	Miseq	5047272	152	127.864	4647128	139.844	108.312	996	200	282948	6261.17	134193	6236127	94.37	114.634	146	203	282932	41077	134718	5997265	96.12	96.9465
Pseudomonas syringae	PseICMP3386	GA	16378684	75	204.734	13078368	72.4763	157.979	261	201	355096	21712.1	60121	5666860	90.61	309.033	250	201	355064	22571	60121	5642943	99.04	265.846
Pseudomonas syringae	PseICMP4995	GA	8256348	75	103.204	6217678	71.4689	74.0618	424	208	288213	13913.5	44658	5899312	87.74	176.011	395	208	288197	14854	45019	5867585	97.91	138.898
Pseudomonas syringae	PseICMP7459	GA	4905008	75	61.3126	3704064	70.9094	43.7755	448	207	215482	13522.3	44597	6057971	88.54	89.2941	404	207	215466	14951	44597	6040209	98.13	70.177
Pseudomonas syringae	PseICMP763	GA	3565894	75	44.5737	2710360	73.2881	33.1062	498	200	297121	12187.7	44661	6069468	84.39	69.3617	462	200	297121	13049	44661	6028682	95.62	56.6633
Pseudomonas syringae	PsfICMP4418	Miseq	1593374	152	40.3655	1533298	145.451	37.1699	270	207	218047	21790	73083	5883303	97.26	40.1928	212	207	218047	27629	73083	5857397	98.2	36.7238
Pseudomonas syringae	PsfICMP4996	Miseq	1348696	152	34.167	1275172	142.914	30.3733	270	201	132076	22275.8	52251	6014465	94.17	31.827	230	201	132060	25434	52528	5849857	95.19	28.3493
Pseudomonas syringae	PsoICMP16925	GA	4782422	75	59.7803	3089712	62.9724	32.4278	398	200	120498	15048.1	37149	5989141	87.26	54.9492	382	200	120482	15655	37373	5980445	98.53	33.1258
Pseudomonas syringae	PsoICMP16926	GA	3628266	75	45.3533	2357046	63.2728	24.8561	426	202	120450	13910.1	30296	5925720	87.44	42.8756	423	202	120434	14005	30296	5924161	98.82	26.3541
Pseudomonas syringae	PsoICMP16927	GA	5514412	75	68.9301	3710260	63.4112	39.212	288	226	178283	20639.9	48698	5944295	88.93	69.5078	283	226	178266	20984	48698	5938726	99.07	43.8399
Pseudomonas syringae	PspICMP16928	Miseq	2408176	152	61.0071	2172780	137.287	49.7159	608	200	116691	10551.6	27417	6415386	93.05	86.29	550	200	116691	11622	27417	6392271	95.41	73.201
Pseudomonas syringae	PspICMP16929	Miseq	908706	152	23.0206	795546	127.103	16.8527	2253	200	30590	2829.04	5991	6373833	84.86	19.1207	1657	206	30590	3644	6205	6038703	86.97	14.5593
Pseudomonas syringae	Psv0485_9	GA	9820380	36	58.9223	6031992	36	36.192	1655	201	40197	3591.37	6609	5943719	76.59	44.1657	1644	201	40180	3610	6609	5935571	95.72	32.9707
Pseudomonas syringae	PsyHS191	GA	42765634	36	256.594	25516380	36	153.098	227	205	228809	25978	73377	5896999	74.22	213.069	215	205	228792	27397	73377	5890396	96.6	152.542
Pseudomonas syringae	PsyICMP3023	Miseq	3449116	152	87.3776	3136730	138.893	72.6118	279	204	200069	21918	76745	6115112	94.18	93.0761	179	220	200069	33927	76745	6073080	96.19	78.2224
Pseudomonas syringae	PsyICMP3688	GA	3440334	75	43.0042	1952870	69.4169	22.5937	307	205	264425	18929.9	45484	5811485	82.11	41.0812	300	205	264408	19350	45484	5805147	98.34	24.6051
Pseudomonas syringae	PsyICMP4917	GA	7475964	75	93.4496	5635032	70.9183	66.6044	622	200	293099	9726.84	71917	6050094	87.78	58.7521	274	204	293099	21637	72666	5928691	97.59	44.8121
Pseudomonas syringae	PtaICMP2812	GA	7234584	75	90.4323	5789614	72.2162	69.684	132	200	406080	46249.3	113439	6104908	90.4	91.8944	115	200	406080	53022	113439	6097545	98.49	74.2623
Pseudomonas syringae	PtaICMP2835	GA	9262134	75	115.777	7688674	72.5024	92.9079	174	200	481242	35869.6	106290	6241311	92.51	124.678	170	200	481224	36702	106290	6239400	99.58	104.755
Pseudomonas syringae	PtaICMP2851	GA and Miseq	804314	146	19.5716	791714	142	18.6954	256	201	246339	24409.7	59945	6248870	94.05	36.527	250	201	246339	24964	59945	6241186	97.34	17.5522
Pseudomonas syringae	PtaICMP4525	GA	5986578	36	35.9195	3599378	36	21.5963	1117	203	62076	5307.65	10491	5928644	74.08	25.3476	1107	203	62076	5350	10491	5922926	92.97	18.1983
Pseudomonas syringae	PtgICMP11161	Miseq	2531752	152	64.1377	2329126	140.128	54.3958	280	200	233436	21657	69637	6063966	94.83	61.8354	188	203	233436	32062	69637	6027727	96.36	53.1221
Pseudomonas syringae	PtgICMP4091	Miseq	2709698	152	68.6457	2442308	136.035	55.3732	401	205	342085	15265.1	69652	6121326	92.28	51.6695	208	216	342085	29049	72809	6042399	94.61	42.9947
Pseudomonas syringae	PtgICMP4092	Miseq	3217536	152	81.5109	2906530	136.828	66.2822	188	203	248591	31810.3	98048	5980341	94.09	83.9804	139	220	248574	42852	98048	5956520	96.39	70.3054
Pseudomonas syringae	PtgICMP6369	Miseq	3365920	152	85.27	3088504	139.658	71.8888	192	200	370667	31614.4	81068	6069960	94.61	83.6507	148	200	370651	40877	81068	6049904	96.36	72.6004
Pseudomonas syringae	PthICMP3934	Miseq	4017384	152	101.774	3704538	139.816	86.3254	690	203	110168	9396.85	37391	6483824	94.54	158.22	403	206	110168	15802	38868	6368385	96.2	135.013
Pseudomonas syringae	PtoICMP2841	Miseq	4370980	152	110.731	4005300	140.258	93.6291	374	200	222188	16631.2	90823	6220089	94	94.0238	184	203	222188	33371	90823	6140320	96.01	80.9243
Pseudomonas syringae	PtoICMP2844	Miseq	3030152	152	76.7639	2734780	136.75	62.3301	412	203	138840	15284.8	45004	6297335	92.92	92.6904	344	203	138824	18201	45004	6261430	95.3	78.5793
Pseudomonas syringae	PtoICMP4263	Miseq	2878578	152	72.924	2602212	137.259	59.5294	345	200	223264	18244.8	60857	6294469	94.49	109.011	301	202	223264	20852	60857	6276578	96.53	91.2798
Pseudomonas syringae	PtoICMP7230	Miseq	4255810	152	107.814	3957732	140.811	92.8823	229	202	311016	27413	75556	6277587	95.65	163.402	214	206	310999	29309	75540	6272276	97.1	142.635
Pseudomonas syringae	PtrICMP9151	Miseq	3435974	152	87.0447	3227964	142.253	76.5315	2037	200	364705	3188.19	133195	6494336	95.71	25.6358	510	204	364705	11625	140769	5929145	96.6	22.4535
Pseudomonas syringae	PttG733	GA	10997800	75	137.472	8480148	73.925	104.483	98	207	510499	59289.9	225619	5810411	89.39	152.097	92	207	510499	63071	225619	5802565	99.4	122.677
Pseudomonas syringae	PttICMP11935	GA	2292032	75	28.6504	1573470	66.6761	17.4855	847	200	58898	7080.92	14377	5997538	86.86	28.0678	818	200	58898	7316	14381	5984734	97.21	19.3154
Pseudomonas syringae	PttICMP4388	GA	11931854	36	71.5911	7006066	36	42.0364	476	201	102701	12321.8	32099	5865196	74.54	52.523	468	201	102701	12521	32099	5859953	95.76	37.1188
Pseudomonas syringae	PttICMP459	GA	4183988	75	52.2998	3283350	73.0846	39.9937	158	204	292224	37851	129424	5980455	89	51.0918	149	204	292224	40116	129424	5977364	98.74	42.1892
Pseudomonas syringae	PumICMP3962	GA	7096306	75	88.7038	6052424	72.7743	73.4102	469	205	160291	13332.2	40538	6252824	92.61	200.816	455	205	160275	13723	40538	6244155	97.8	171.738
Pseudomonas syringae	PumICMP5931	Miseq	5604540	152	141.982	5117936	137.98	117.696	1603	200	200732	4014.69	47255	6435549	92.09	174.622	390	200	200716	15666	47704	6109976	93.85	155.09
Pseudomonas syringae	PviICMP3963	Miseq	2796682	152	70.8493	2554512	139.341	59.3248	538	202	122878	11975.9	35691	6443017	92.84	82.4963	469	204	122878	13657	35691	6405504	94.75	70.7109
Pseudomonas syringae	PziICMP8921	GA	11227474	152	284.429	10976222	152	278.064	1231	200	498567	4913.94	257833	6049062	93.09	211.113	152	200	498567	37691	265605	5729167	92.31	179.716
Pseudomonas syringae	PziICMP8941	GA	25951100	152	657.428	25432748	152	644.296	842	200	634816	6978.05	279466	5875515	94.92	430.616	156	202	634784	36293	279466	5661713	94.1	383.106
Pseudomonas syringae	PziICMP8944	GA	3025036	152	76.6342	2982602	152	75.5593	147	200	682883	39582.3	139462	5818598	97.34	83.0608	101	200	682849	57419	139462	5799417	96.91	75.7891
Pseudomonas syringae	PziICMP8959	GA	6068512	152	153.736	5951566	152	150.773	189	205	623287	30544.2	257866	5772852	96.93	175.061	86	211	623287	66308	257817	5702497	96.73	155.571
Pseudomonas syringae	PgyICMP867	GA	7059590	75	89.4215	5221522	72.7718	63.3299	575	202	115030	10118.8	22073	5818321	86.21	118.617	562	202	115014	10341	22073	5811904	99.01	94.8403
Pseudomonas viridiflava	PvrICMP19473	Miseq	6500172	152	164.671	5975320	139.437	138.864	424	200	954800	13625.9	197834	5777363	95.27	195.059	79	200	954768	71719	237774	5665871	96.78	164.642
Pseudomonas viridiflava	PvrICMP2848	Miseq	3063676	152	77.6131	2834780	141.345	66.7801	403	200	168041	14791.4	45282	5960929	94.8	74.5255	254	213	168041	23236	45266	5902031	96.46	65.7434
Pseudomonas viridiflava	PvrICMP11296	Miseq	4190198	152	106.152	3916168	141.742	92.5142	264	200	222696	22664.4	71281	5983410	95.78	129.155	185	200	222696	32036	71265	5926833	97.08	111.62
Pseudomonas viridiflava	PvrICMP3272	Miseq	4930666	152	124.91	4723322	145.358	114.429	199	217	399303	30058.3	114538	5981610	97.56	152.168	115	251	399303	51534	114538	5926422	98.37	136.551
