# Supplementary material for: Recombination of ecologically and evolutionarily significant loci maintains genetic cohesion in the Pseudomonas syringae species complex
Source: Genome Biol. 2019 Jan 3;20:3. doi: 10.1186/s13059-018-1606-y (PMC6317194; doi:10.1186/s13059-018-1606-y)
Supplement: Supplementary file 4 — Annotation software comparisons. This file compares the number of genes annotated by Prodigal, Glimmer, GeneMark, and FragScan for all 268 new genomes (256 P. syringae strains, 12 outgroup strains) that were sequenced and analyzed for this study. (XLSX 51 kb) [file 13059_2018_1606_MOESM4_ESM.xlsx]

## Sheet: Supplemental_Dataset_S3
Strain Abbreviation	Prodigal_Gene_count	Glimmer_Gene_Count	Genemark_Gene_count	FragScan_Gene_Count	No. of genes (multiple program)	No. of genes (single program)	Final Consensus CDS Count
PcoNCPPB2445	5319	5402	5407	8546	4924	1646	4830
PflICMP11288	5895	6001	6165	9491	5674	2121	5208
PflICMP14360	5502	5518	5645	8856	5236	1789	4926
PflICMP3512	5891	5868	5969	9387	5301	1711	5333
PflICMP3636	5976	5923	6201	9607	5710	2051	5254
PmrICMP14937	5680	5628	5842	9037	5425	1749	5121
PmrICMP3553	5911	5876	6109	9620	5682	1784	5245
PmrICMP3555	5948	5907	6206	9628	5704	1919	5314
PmrICMP9503	5484	5513	5626	8889	5154	1924	4852
PacICMP2802	5757	5810	6057	9215	5398	2548	5647
PacICMP9850	5147	5174	5258	8457	4782	1876	5103
PacICMP9851	5313	5339	5474	8488	5026	2042	5183
PacICMP9852	5043	5081	5170	8289	4794	1857	4996
PaeICMP8947	5614	5765	5954	8766	5338	2299	5544
PafDSM5025	5108	5091	5183	8348	4626	1859	5030
PafICMP1852	5505	5493	6033	8798	4985	2942	5428
PafICMP4394	5300	5229	5370	8569	4921	2060	5151
PafICMP5011	5207	5205	5306	8537	4928	2014	5056
PafICMP9395	4698	4796	4881	7625	4513	1395	4031
PaiICMP14479	7110	7255	8128	11435	6757	3023	6870
PalICMP15200	5583	5632	5809	9035	5338	2140	5193
PalICMP15201	5460	5491	5640	8824	5235	1977	5072
PalICMP15203	5347	5399	5564	8736	5092	2041	5177
PalICMP15205	5490	5527	5688	8872	5220	2096	5034
PamICMP3918	5275	5308	5412	8627	5044	1776	5276
Pap1089_5	5577	5630	5700	8959	5091	1828	5586
PapICMP11947	5013	5002	5111	8347	4547	1929	5016
PapICMP1657	5566	5652	5718	9028	5296	1966	5592
PapICMP1659	5559	5670	5785	8977	5337	2057	5544
PapICMP2814	5448	5488	5609	8858	5187	1858	5471
ParICMP4328	5374	5447	5561	8588	5088	1938	5118
ParICMP4451	5398	5495	5594	8592	5103	1883	5202
ParICMP4457	5370	5462	5500	8554	5001	1801	5101
ParICMP4460	5694	5837	5866	9157	5419	2122	5412
PatICMP2813	5631	5681	5775	9127	5269	1966	5710
PatICMP4303	5498	5565	5644	8958	5219	1907	5461
PatICMP4453	5637	5715	5798	9102	5368	1949	5686
PatICMP4959	5599	5680	5791	9111	5371	2081	5581
PavICMP9749	5513	5715	5852	8934	5343	2213	5212
PbbICMP13291	5683	5823	5954	9305	5445	2257	5687
PbbICMP4065	5655	5812	5905	9249	5457	2083	5711
PbbICMP4116	5617	5742	5829	9116	5370	2075	5688
PbbICMP8899	5490	5657	5817	9080	5274	2104	5576
PbrICMP13650	5430	5541	5777	8680	5248	2011	5459
PbrICMP13684	5466	5674	5786	8629	5248	2169	5401
PbrICMP13685	5462	5643	5768	8611	5230	2212	5376
PcaICMP2854	5489	5536	5605	8799	4953	1772	5388
PcaICMP2855	5750	5827	5884	9352	5431	1920	5542
PcaICMP4086	5801	5870	5949	9207	5396	1897	5598
PcaICMP7496	5902	5947	6048	9471	5589	1995	5591
PcbICMP2821	5842	5950	6360	9409	5487	2710	5519
PcbICMP2823	5544	5667	5930	8923	5318	2222	5400
PccICMP5710	5299	5396	5600	8608	5052	1963	5400
PcdICMP12341	5516	5700	5796	8934	5331	2076	5370
PcdICMP12471	5335	5496	5593	8687	5109	2042	5190
PcdICMP9625	5811	5966	6070	9340	5616	2158	5832
PcdICMP9829	5860	6019	6220	9541	5644	2287	5876
PceICMP13927	5374	5453	5652	8320	5103	1986	5321
PceICMP13928	5200	5260	5425	8378	4974	1776	5491
PceICMP17524	5263	5413	5696	8312	4970	2187	5284
PceICMP17525	5167	5250	5448	8310	4970	1886	5186
PchICMP1649	5245	5195	5454	8537	4919	1855	4843
PchICMP3353	5267	5219	5314	8574	4772	1775	4867
PchICMP6917	5135	5113	5255	8452	4759	1859	4753
Pcn3113	5544	5767	5909	8836	5238	2437	5337
PcnICMP10052	5125	5224	5293	8197	4677	1776	4977
PcnICMP4329	5626	5728	5779	8974	5296	2038	5271
PcoICMP19117	4877	4895	4975	8119	4501	1660	4798
PcrICMP17001	5547	5746	6127	9075	5172	2860	5433
PcsICMP9419	5969	6121	6302	9502	5702	2418	6243
PcsICMP9420	5593	5709	5829	8964	5390	1978	5543
PcsICMP9421	5586	5715	5776	8926	5391	1985	5482
PcuICMP11894	5362	5450	5546	8578	5163	1902	5331
PcuICMP11895	5330	5422	5527	8566	5138	1858	5313
PcuICMP11897	5610	5740	5928	8678	5313	2263	5476
PcuICMP11899	5626	5771	5940	9158	5390	2197	5068
PdaICMP9757	5444	5526	5719	8755	5255	1951	5425
PdeICMP9150	5248	5338	5436	8347	5081	1713	5182
PdpICMP13052	6005	6128	6212	9739	5791	2247	5527
PdpICMP4330	5494	5620	5699	9111	5304	1931	5202
PdpICMP5014	5414	5549	5616	8924	5257	1960	5128
PdpICMP529	5483	5604	5698	8999	5275	2005	5300
PerICMP4316	6168	6409	6603	9350	5811	2679	5930
PerICMP4455	6074	6244	6401	9305	5779	2287	5922
PerICMP4967	5250	5222	5316	8529	4802	1952	5153
PerICMP8636	5871	5995	6189	9321	5603	2207	5816
PfiICMP7848	5400	5508	5682	8436	5187	2076	5272
PfiICMP7849	5266	5330	5412	8400	5099	1820	5180
PfiICMP7850	5287	5375	5489	8392	5107	1919	5182
PfrICMP7711	5584	5695	5858	9043	5308	2087	5606
PfrICMP7712	5451	5568	5742	8826	5207	1968	5500
PfrICMP9129	5501	5595	5752	8900	5245	1935	5506
PfrICMP9132	5551	5629	5796	8995	5316	1916	5531
PgcICMP3649	5461	5592	5628	8716	5078	1974	5264
PgcICMP4323	5023	5097	5115	8124	4599	1714	4828
PgcICMP4466	5164	5238	5258	8314	4855	1693	4930
PgcICMP5019	5568	5671	5774	8842	5227	2061	5341
PgcNCPPB2708	5840	6426	7249	9251	5065	4364	5920
PgyICMP10448	5645	5843	6189	8924	5312	2673	5580
PgyICMP10449	5448	5639	5968	8712	5108	2613	5424
PgyICMP10450	5677	5892	6233	9034	5338	2712	5639
PgyICMP10451	5634	5861	6212	9080	5331	2708	5626
PgyICMP2185	5469	5559	5670	8818	5313	1876	5499
PgyICMP2189	5532	5569	5763	8852	5306	1915	5598
PgyICMP2236	5916	6020	6017	9427	5740	1865	5263
PgyICMP2400	5626	5717	6061	9019	5325	2460	5642
PgyICMP3482	5714	5946	6545	9095	5113	3502	5847
PgyICMP4180	5540	5642	5817	8914	5356	2036	5556
PgyICMP4181	5450	5525	5729	8814	5273	1991	5510
PgyICMP4182	5446	5527	5697	8774	5286	1886	5473
PgyICMP4324	5598	5637	5770	8927	5339	1930	5612
PgyICMP4332	5422	5498	5598	8673	5260	1817	5461
PgyICMP4333	5482	5617	5837	8740	5200	2350	5441
PgyICMP4402	5624	5794	6105	8980	5349	2513	5635
PgyICMP4630	5546	5656	5822	8889	5355	2144	5508
PgyICMP4631	5531	5647	5791	8870	5359	1990	5514
PgyICMP4966	5523	5656	6018	8819	5190	2625	5479
PgyICMP5027	5535	5634	5884	8878	5337	2166	5542
PgyICMP5378	5457	5540	5686	8800	5320	1921	5456
PgyICMP5559	5455	5510	5649	8786	5292	1913	5465
PgyICMP5560	5483	5570	5718	8781	5327	1885	5469
PgyICMP5562	5486	5552	5748	8781	5321	1925	5511
PgyICMP5928	5435	5525	5709	8706	5247	1960	5456
PgyICMP6372	5471	5552	5719	8829	5310	1919	5534
PgyICMP6373	5522	5612	5795	8829	5358	2021	5531
PgyICMP7082	5441	5590	5839	8792	5225	2224	5447
PgyICMP807	5392	5515	5668	8699	5259	1876	5385
PgyICMP867	5384	5460	5660	8666	5207	1915	5404
PgyICMP9025	5594	5772	6030	9026	5378	2370	5629
PgyICMP9026	5715	5912	6424	9151	5271	3067	5777
PgyICMP9589	5585	5705	6117	8904	5295	2461	5624
PgyICMP9923	5296	5332	5477	8572	5101	1780	5310
PheICMP3263	5495	5515	5598	8791	5131	1825	5311
PheICMP3549	5512	5542	5631	8787	5142	1792	5337
PheICMP4531	5748	5789	5912	9219	5451	2001	5500
PhiICMP9314	5366	5410	5472	8794	5012	1759	5380
PhiICMP9623	5462	5487	5578	8892	5025	1862	5477
PhoICMP7840	5596	5767	5915	8939	5368	2229	5578
PhoICMP7846	5655	6065	7205	8533	5039	3559	4527
PhoICMP7847	5957	6279	6583	9123	5546	3076	5827
Pla1188_1	5331	5266	5386	8739	4687	2005	5240
PlaA7386	5339	5409	5508	8697	5091	1833	5394
PlaICMP1448	5279	5303	5451	8599	5052	1778	5187
PlaICMP3402	5608	5667	5802	9014	5369	1933	5617
PlaICMP3507	6162	6352	6561	9306	5711	2816	6003
PlaICMP826	6395	6824	7325	9393	5781	3776	6214
PlaN7512	6468	6556	6662	10289	6068	2344	6448
PlaYM8003	6044	6060	6220	9647	5693	2030	6122
PlpICMP3946	5115	5121	5164	8407	4634	1812	5068
PlpICMP3947	5100	5111	5167	8384	4659	1820	5041
PlpICMP8813	5136	5151	5199	8307	4760	1792	5072
Pma4981	5874	5951	6111	9429	5664	2055	6202
Pma88_10	6630	8101	10743	10232	4700	8578	8572
PmaICMP11281	5902	5946	6093	9319	5686	2086	5738
PmaICMP2744	5648	5728	5842	9156	5426	1997	5476
PmaICMP3935	5348	5455	5518	8861	5077	1882	5477
PmeICMP5711	5355	5412	5538	8604	5102	1865	5311
PmlICMP6289	4830	4892	5033	7629	4663	1629	5034
PmoICMP4331	5796	6009	6220	8963	5503	2581	5681
PmoICMP4468	5649	5790	5959	8978	5367	2238	5584
PmoICMP535	5513	5535	5712	8873	5189	1879	5535
PmoICMP6941	5863	5943	6146	9435	5556	2116	5783
Pmp19322	5402	5514	5632	8920	5196	1871	5417
PmpICMP3897	5546	5542	5683	8917	5281	1730	5773
PmpICMP4983	5722	5791	5971	9062	5414	2030	5728
PmpICMP568	5693	5711	5911	9147	5304	1955	5702
PmyICMP11123	5417	5472	5653	8732	5149	1829	5505
PmyICMP11510	5408	5426	5599	8754	5092	1730	5517
PmyICMP7118	5432	5513	5680	8806	5243	1938	5447
PmyICMP7120	5380	5420	5620	8703	5104	1849	5474
PneICMP13781	5756	5875	5997	9047	5469	2175	5658
PneICMP13786	5618	5697	5834	8826	5331	1949	5569
PneICMP16943	5224	5268	5393	8382	4990	1785	5256
PneICMP16944	5395	5448	5556	8584	5158	1867	5341
PorI_6	5115	5215	5211	8159	4522	1621	4929
PorICMP9088	4998	5047	5082	7981	4805	1681	4775
PorICMP9091	5031	5088	5161	8012	4477	1651	4747
PorICMP9093	4850	4915	4950	7792	4594	1667	4624
PorICMP9095	4866	4929	4967	7823	4445	1817	4645
PpdICMP8902	5578	5674	5841	9053	5382	2009	5374
PpdICMP8903	5528	5641	5848	9096	5283	2143	5644
PpeICMP3706	5774	5756	6085	9456	5360	2196	5886
PpeICMP5786	5543	5660	5797	9069	5305	1995	5637
Pph1449B	5352	5427	5539	8708	5015	1843	5350
PphICMP2740	5507	5607	5689	8836	5269	1844	5572
PphICMP5059	5451	5530	5660	8746	5244	1867	5438
PphICMP637	5364	5406	5534	8610	5144	1777	5429
PphK4	5717	5751	5986	9158	5429	1997	5810
PphKN86	5399	5462	5573	8683	5198	1803	5434
Ppi895A	5350	5414	5533	8755	5002	1907	5365
PpiH5E3	5290	5335	5395	8670	4918	1824	5222
PpiH6E5	5503	5565	5694	8976	5107	1955	5540
PpiICMP2788	5615	5740	5835	9179	5392	1963	5541
PpiICMP4433	5626	5718	5849	9027	5379	2116	5445
PpiR6a	5577	5666	5826	9078	5323	2024	5511
PpoICMP16803	5537	5716	5838	8942	5336	2220	5277
PpoICMP16805	5559	5688	5771	8963	5238	1969	5332
PpoICMP8960	5613	5776	5807	9016	5335	2007	5369
PpoICMP8961	5370	5512	5585	8645	5103	1893	5131
PppICMP4040	5550	5642	5775	8922	5232	1933	5522
PppICMP4048	5548	5664	5784	8902	5269	1929	5517
PppICMP4050	5722	5873	6023	9066	5471	2215	5589
PppICMP4986	6016	6308	6713	9648	5751	2668	6021
PprICMP18417	5638	5772	5874	9297	5424	2149	5383
PprICMP2732	5606	5702	5743	9218	5316	1958	5288
PprICMP3956	5265	5349	5422	8567	5102	1745	4947
PprICMP8670	5493	5601	5695	9143	5333	1952	5248
PreICMP16945	5361	5416	5604	8490	5126	2042	5285
PreICMP16946	5492	5576	5826	8630	5226	2190	5373
PreICMP16947	5399	5451	5649	8642	5164	2099	5315
PrhICMP9756	5167	5268	5402	8200	4963	1810	5142
PriICMP3882	5281	5291	5358	8588	5056	1630	4918
PriICMP3883	5559	5655	5783	9065	5389	1980	5466
PsaICMP18708dsglab	5565	5711	5810	9123	5370	2088	5566
PsaICMP19071dsglab	5595	5892	6165	8798	5223	2622	5609
PsaICMP19074	5420	5584	5687	8965	5259	2089	5351
PsaICMP19198	5260	5225	5304	8580	4721	1810	5205
PsaICMP19589	5310	5295	5212	8634	4800	1794	5262
PsaICMP9855dsglab	5309	5427	5567	8692	5141	1979	5314
PseICMP3386	5097	5136	5225	8220	4813	1676	5094
PseICMP4995	5361	5463	5611	8569	5092	1886	5387
PseICMP7459	5601	5663	5805	8958	5326	1995	5504
PseICMP763	5535	5592	5807	8914	5231	2082	5540
PsfICMP4418	5444	5531	5568	8706	5112	1899	5204
PsfICMP4996	5203	5161	5266	8456	4862	1968	5031
PsoICMP16925	5383	5472	5613	8623	5144	2156	5282
PsoICMP16926	5440	5534	5651	8640	5127	2318	5245
PsoICMP16927	5307	5336	5413	8570	5041	1995	5134
PspICMP16928	5950	6093	6223	9516	5711	2318	5899
PspICMP16929	6161	6509	6989	9613	5644	3359	6508
Psv0485_9	5880	6168	6735	9295	5276	3462	5946
PsvICMP13519	5868	5916	6098	9385	5520	2072	5922
PsvICMP1411	5421	5464	5602	8681	5176	1895	5425
PsvICMP4352	5572	5624	5758	8911	5288	1849	5582
PsyHS191	5247	5253	5412	8626	4943	1880	5249
PsyICMP3023	5315	5326	5375	8740	4962	2003	5230
PsyICMP3688	5210	5231	5391	8376	4920	1971	5148
PsyICMP4917	5252	5259	5374	8561	4877	1952	5208
PtaICMP2812	5421	5435	5513	8825	4933	1784	5441
PtaICMP2835	5553	5585	5710	9076	5110	1841	5569
PtaICMP2851	5586	5600	5758	9101	5299	1835	5835
PtaICMP4525	6506	6876	7439	9436	5759	4028	6233
PtgICMP11161	5532	5555	5633	8781	5168	1825	5303
PtgICMP4091	5558	5617	5663	8899	5165	1863	5301
PtgICMP4092	5321	5375	5441	8675	4986	1757	5391
PtgICMP6369	5556	5577	5634	8832	5188	1827	5342
PthICMP3923dsglab	5599	5706	5807	9119	5386	1985	5421
PthICMP3934	5761	5900	5996	9380	5571	2063	5667
PtoICMP2841	5595	5626	5739	8966	5255	1837	5679
PtoICMP2844	5588	5716	5835	9241	5425	2070	5516
PtoICMP4263	5727	5808	5970	9252	5501	1980	5882
PtoICMP7230	5755	5799	5922	9237	5406	1920	5861
PtrICMP9151	5543	5596	5858	8939	5073	2049	5486
PttG733	5070	5048	5114	8283	4450	1845	5032
PttICMP11935	5818	6040	6343	9110	5504	2621	5705
PttICMP4388	5695	5916	6064	8827	5370	2557	5612
PttICMP459	5246	5272	5308	8570	4772	1895	5180
PumICMP3962	5771	5833	5994	9308	5570	2010	5688
PumICMP5931	5661	5712	5849	9055	5419	1913	5646
PviICMP3963	5854	5973	6111	9492	5653	2182	5768
PvrICMP11296	5244	5242	5339	8514	4904	1829	5139
PvrICMP19473	4960	5015	5031	8152	4348	1852	4722
PvrICMP2848	5298	5336	5371	8552	5108	1713	4955
PvrICMP3272	5218	5222	5284	8604	4723	1811	5196
PziICMP8921	5215	5305	5351	8314	4549	1785	5082
PziICMP8941	5085	5204	5243	8285	4454	1884	4968
PziICMP8944	5324	5382	5415	8540	4827	1870	5104
PziICMP8959	5159	5280	5257	8389	4574	1892	5213
