# Supplementary material for: Recombination of ecologically and evolutionarily significant loci maintains genetic cohesion in the Pseudomonas syringae species complex
Source: Genome Biol. 2019 Jan 3;20:3. doi: 10.1186/s13059-018-1606-y (PMC6317194; doi:10.1186/s13059-018-1606-y)
Supplement: Supplementary file 7 — Annotations for all gene families present in at least five strains that were determined to be both virulence associated and positively selected. (XLSX 37 kb) [file 13059_2018_1606_MOESM7_ESM.xlsx]

## Sheet: Supplemental_Dataset_S5
Cluster ID	Genomes	Gene Annotations
Cluster_7221.2	391	Carbon storage regulator -like protein;Carbon storage regulator;Carbon storage regulator homolog;carbon storage regulator (csrA)
Cluster_2664.1	391	Flagellar biosynthetic protein FliQ;Flagellar biosynthesis protein FliQ;Flagellar biosynthesis pathway, component FliQ
Cluster_12101.1	390	CheW-like protein;Chemotaxis protein CheW;Positive regulator of CheA protein activity (CheW);Positive regulator of CheA protein activity;Chemotaxis signal transduction protein
Cluster_13367.1	390	Flagellar protein FliS;Flagellar biosynthesis protein FliS;flagellar biosynthetic protein FliS
Cluster_319.1	390	LuxR response regulator receiver;Response regulator, DNA binding component GacA;DNA-binding response regulator GacA;BarA-associated response regulator UvrY (%3D GacA %3D SirA);Regulatory protein, LuxR:Response regulator receiver;GacA;Response regulator GacA;Two component DNA-binding response regulator GacA;Chemotaxis protein CheY;Two-component DNA-binding response regulator GacA;Response regulato…
Cluster_813.1	390	Alginate lyase;poly(beta-D-mannuronate) lyase;Alginate lyase precursor;Alginate lyase AlgL;Poly
Cluster_3090.1	389	Enolase;phosphopyruvate hydratase
Cluster_12986.1	389	Chemotaxis response regulator protein-glutamate methylesterase CheB;Chemotaxis response regulator protein-glutamate methylesterase;chemotaxis-specific methylesterase;Chemotaxis-specific protein-glutamate methyltransferase;Chemotaxis response regulator protein-glutamate methylesterase of group 1 operon;Chemotaxis-specific methylesterase CheB;protein-glutamate methylesterase CheB;Chemotaxis respons…
Cluster_10629.1	389	Flagellar sensor histidine kinase FleS;PAS/PAC sensor signal transduction histidine kinase;Two-component sensor histidine kinase FleS;Flagellar two component sensor histidine kinase FleS;Sensor histidine kinase;Sensor histidine kinase FleS;Signal transduction histidine kinase
Cluster_1167.1	389	Alginate biosynthesis protein AlgG;Parallel beta-helix repeat-containing protein;Poly C5 epimerase;AlgG protein;Poly (beta-D-mannuronate) C5 epimerase precursor;Parallel beta-helix repeat:Carbohydrate binding and sugar hydrolysis;Poly(Beta-D-mannuronate) C5 epimerase;Poly(beta-D-mannuronate) C5 epimerase precursor;Poly C5 epimerase precursor;parallel beta-helix repeat (two copies)
Cluster_1272.1	389	Twitching motility protein;Pilus retraction ATPase PilT;Twitching motility protein PilT;Type IV pilus retraction ATPase PilT;Pilus retraction protein PilT;Twitching motility/pilus retraction protein PilT
Cluster2_1096.1	389	Type III secretion system helper protein HopAJ2;Membrane-bound lytic murein transglycosylase B precursor;HopAJ2 protein;Murein transglycosylase;Lytic murein transglycosylase;Beta-ketoadipyl CoA thiolase
Cluster_8738.1	387	Sel1 repeat-containing protein;Sel1-like repeat protein;FOG: TPR repeat%2C SEL1 subfamily;TPR repeat, SEL1 sub family
Cluster_1454.3	387	Type 4 fimbrial biogenesis protein PilN;Type 4 fimbrial bioproteinsis protein PilN;Type IV pilus assembly protein PilN;Fimbrial assembly;Type IV pilus bioproteinsis protein PilN;Type IV pilus biogenesis protein PilN;Pilus assembly protein PilN;Tfp pilus assembly protein PilN
Cluster_1980.1	387	HopAN1 protein;HPr kinase;HopAN1 (Discontinued T3E);HopAN1;HopAN1 protein (Discontinued T3SE);putative pyridoxine biosynthesis protein (probably from glycolaldehide)
Cluster_829_1000.1	387	Urease subunit alpha;Urease, alpha subunit;Urease alpha subunit;Urease
Cluster_1139.1	386	Serine protease, MucD;Alginate biosynthesis regulator, serine protease MucD/AlgY;Protease Do;Peptidase S1, chymotrypsin:PDZ/DHR/GLGF;Serine protease MucD/AlgY associated with sigma factor RpoE;Probable periplasmic serine endoprotease DegP-like;Serine peptidase;putative periplasmic serine endoprotease DegP-like;HtrA protease/chaperone protein;Alginate biosynthesis negative regulator, serine protea…
Cluster_193.1	386	Superoxide dismutase;Superoxide dismutase [Cu-Zn];superoxide dismutase, Cu-Zn;copper/Zinc superoxide dismutase;Superoxide dismutase [Cu-Zn] precursor;Superoxide dismutase precursor;Cu/Zn superoxide dismutase
Cluster_6179.1	386	Flagellar basal-body rod protein FlgF;flagellar basal body rod protein FlgF;fagellar hook-basal body proteins
Cluster_1717.1	386	ParA family protein;ATP-binding protein, Mrp/Nbp35 family;Putative antiporter inner membrane protein;ATP-binding Mrp/Nbp35 family protein;Scaffold protein for [4Fe-4S] cluster assembly ApbC%2C MRP-like;ATP-binding protein;Scaffold protein for [4Fe-4S] cluster assembly ApbC, MRP-like protein;ATPases involved in chromosome partitioning
Cluster_36479.1	386	Pillin, putative;Type IV pilin;General secretion pathway protein H;Pillin;Type IV pilin, putative;Type IV pilus minor pilin FimU;type 4 fimbrial biogenesis protein FimU;Type 4 fimbrial bioproteinsis protein FimU;Putative pillin;prepilin-type N-terminal cleavage/methylation domain
Cluster_7924.1	386	GDP-mannose 6-dehydrogenase;Alginate biosynthesis protein AlgD;GDP-mannose 6-dehydrogenase AlgD;nucleotide sugar dehydrogenase
Cluster_447.1	385	hypothetical protein
Cluster_38456.1	385	Flagellar basal body rod protein FlgC;Flagellar basal-body rod protein FlgC
Cluster_8816.1	385	flagellar assembly protein H;Flagellar assembly protein Flih, putative;Flagellar assembly protein FliH;Flagellar biosynthesis/type III secretory pathway protein
Cluster_140.3	385	Ankyrin repeat-containing protein;Ankyrin domain-containing protein;Ankyrin;Ankyrin AnkB;Ankyrin domain protein;FOG: Ankyrin repeat;Ankyrin AnkF;Ankyrin repeat
Cluster2_1047.1	384	Aerotaxis receptor Aer;PAS-like protein;Aerotaxis receptor;Putative aerotaxis receptor Aer;Chemotaxis protein;PAS protein;PAS;methyl-accepting chemotaxis protein;PAS domain S-box
Cluster_4414.1	383	Pyoverdine responsive serine/threonine kinase;Chromophore maturation protein PvdO;PvdO%2C pyoverdine responsive serine/threonine kinase (predicted by OlgaV);Pyoverdine biosynthesis-related protein PvdO;PvdO, pyoverdine responsive serine/threonine kinase (putative by OlgaV);Uncharacterized conserved protein
Cluster_3530.1	382	Isocitrate lyase
Cluster_5142.1	381	Sigma factor PvdS%2C controling pyoverdin biosynthesis;Extracytoplasmic-function sigma-70 factor;RNA polymerase sigma-70 family protein;Pyoverdine biosynthesis-controling sigma factor PvdS;Sigma factor PvdS, controling pyoverdin biosynthesi;RNA polymerase sigma70;Sigma factor PvdS, controling pyoverdin biosynthesis;RNA polymerase sigma factor, sigma-70 family
Cluster_3685.1	381	Type IV pilus-associated protein;Type 4 fimbrial bioproteinsis protein PilY1;type IV pilus-associated protein, putative;Type IV fimbrial biogenesis protein PilY1;Type IV pilus bioproteinsis protein PilY1;Type IV pilus biogenesis protein PilY1;Type 4 fimbrial biogenesis protein PilY1;Type IV fimbrial bioproteinsis protein PilY1;Type IV pilus assembly protein PilY-1;Tfp pilus assembly protein, tip-…
Cluster2_1005.2	381	CheW-like protein;CheW domain protein;Chemosensory protein ChpC;CheW domain-containing protein;Chemotaxis signal transduction protein;Sensor histidine kinase/response regulator;Chemotaxis protein CheW;Chemotaxis protein
Cluster_2206.1	381	dTDP-glucose 4,6-dehydratase;dTDP-glucose 4%2C6-dehydratase
Cluster_2413.1	380	Type III secretion protein HrpE;Putative hrp/hrc protein;type III secretion component protein HrpE;Type III secretion protein;Putative hrp/hrc protein (HrpE);Type III secretion sustem protein HrpE;HrpE;Type III secretion system protein HrpE;Type III secretion cytoplasmic protein (YscL);type III secretion apparatus protein, HrpE/YscL family
Cluster_2010.1	380	Capsular polysaccharide biosynthesis protein PslA;Capsular polysaccharide biosynthesis protein;Undecaprenyl-phosphate galactosephosphotransferase;Colanic acid biosynthsis UDP-glucose lipid carrier transferase WcaJ;exopolysaccharide production protein Ps;Extracellular Matrix protein PslA;Exopolysaccharide biosynthesis polyprenyl glycosylphosphotransferase PslA;Probable glycosyl transferase;exopoly…
Cluster_3454.1	380	Phosphomannomutase / Phosphoglucomutase;Phosphomannomutase Phosphoglucomutase;Alginate biosynthesis protein AlgC;Phosphomannomutase;phosphomannomutase AlgC;Phosphomannomutase/phosphoglucomutase;Bifunctional phosphomannomutase/phosphoglucomutase;L-aspartate-binding protein / L-glutamate-binding protein
Cluster_1139.2	379	Trypsin domain protein;Serine protease AlgW;Peptidase S1, chymotrypsin:PDZ/DHR/GLGF;Periplasmic serine protease DegS, putative;Periplasmic serine protease DegS;Trypsin domain-containing protein;Outer membrane stress sensor protease DegS;2-alkenal reductase;Serine protease;Peptidase S1 and S6, chymotrypsin/Hap;periplasmic serine protease, Do/DeqQ family
Cluster2_1115.1	379	Methyl-accepting chemotaxis protein;Pili assembly chaperone;Methyl-accepting chemotaxis transducer/sensory box protein;Putative biofilm dispersion protein BdlA;PAS;PAS-like protein;Putative methyl-accepting chemotaxis signaling protein;PAS-domain protein;PAS protein;PAS domain-containing protein;PAS domain S-box
Cluster_5469.1	378	Chorismate mutase;Periplasmic chorismate mutase I precursor;chorismate mutase, putative
Cluster_1742.1	378	Tat pathway signal sequence domain-containing protein;Tat (Twin-arginine translocation) pathway signal sequence domain protein;Twin-arginine translocation pathway signal;Tat (Twin-arginine translocation) pathway signal sequence domain-containing protein;Pyoverdine biosynthesis related protein PvdP;Tat pathway signal sequence domain protein;Pyoverdine biosynthesis-related protein PvdP;Pyoverdine b…
Cluster_2399.1	377	Mannose-1-phosphate guanylyltransferase/mannose-6-phosphate isomerase;Mannose-1-phosphate guanylyltransferase/mannose-6-phosphate isomerase PslB;Mannose-1-phosphate guanylyltransferase (GDP) / Mannose-6-phosphate isomerase;Mannose-1-phosphate guanylyltransferase;Mannose-1-phosphate guanylyltransferase (GDP);Mannose-1-phosphate guanylyl transferase;Mannose-6-phosphate isomerase, type 2 / mannose-1…
Cluster2_1027.1	377	Response regulator receiver histidine kinase;Response regulator, sensor histidine kinase component GacS;Sensor histidine kinase/response regulator GacS;Response regulator receiver:ATP-binding region, ATPase-like:Histidine kinase, HAMP region:Histidine kinase A, N-terminal:Hpt;Response regulator receiver:ATP-binding region;BarA sensor y histidine kinase (%3D VarS %3D GacS);Response regulator recei…
Cluster2_1078.1	377	Methyl-accepting chemotaxis protein;histidine kinase, HAMP region: chemotaxis sensory transducer;Histidine kinase, HAMP region:Bacterial chemotaxis sensory transducer;Histidine kinase, HAMP region: chemotaxis sensor y transducer;Methyl-accepting chemotaxis protein I (serine chemoreceptor protein);Histidine kinase, HAMP region:Bacterial chemotaxis sensor y transducer;Methyl-accepting chemotaxis pr…
Cluster_2061.1	376	Acyl-homoserine lactone acylase PvdQ quorum-quenching;Penicillin amidase family protein;Acyl-homoserine lactone acylase PvdQ;3-oxo-C12-homoserine lactone acylase PvdQ;Peptidase S45, penicillin amidase;Acyl-homoserine lactone acylase PvdQ %2C quorum-quenching;Penicillin amidase;Acyl-homoserine lactone acylase PvdQ, quorum-quenching;Acyl-homoserine lactone acylase PvdQ , quorum-quenching;Acyl-homos…
Cluster2_1099.1	376	Methyl-accepting chemotaxis protein;Histidine kinase, HAMP region: chemotaxis sensory transducer;Histidine kinase, HAMP region:Bacterial chemotaxis sensory transducer;Methyl-accepting chemotaxis protein I (serine chemoreceptor protein);Methyl-accepting chemotaxis protein I;Methyl-accepting chemotaxis protein I (serine chemo receptor protein);putative methyl-accepting chemotaxis protein
Cluster_176.1	375	L-lysine 6-monooxygenase;Lysine N6-hydroxylase/L-ornithine N5-oxygenase family protein;Lysine/ornithine N-monooxygenase family protein;L-lysine 6-monooxygenase, putative;Lysine N6-hydroxylase/L-ornithine N5-oxygenase;Putative L-lysine 6-monooxygenase;Lysine/ornithine N-monooxygenase
Cluster_2074.2	375	Flagellin synthesis, negative regulator, FlgM, putative;Negative regulator of flagellin synthesis FlgM;Negative regulator of flagellin synthesis FlgM, putative;Flagellar biosynthesis anti-sigma factor FlgM;flagellin synthesis, negative regulator, FlgM;Anti-sigma-28 factor, FlgM;Anti-sigma-28 factor FlgM
Cluster_9356.1	375	Type III helper protein HopAK1;Type III effector hopAK1;Type III secretion system helper protein HopAK1;Pectate lyase precursor;Type III effector HopPmaH;Two-domain harpin;Pectate lyase
Cluster_315_1001.1	374	Serine 3-dehydrogenase;Alkaline metalloendoprotease;Serralysin;Alkaline metalloproteinase AprA;Epralysin, Metallo peptidase, MEROPS family M10B;Secreted alkaline metalloproteinase %2C PrtA/B/C/G homolog;Secreted alkaline metalloprotein ase PrtA/B/C/G homolog;Secreted alkaline metalloproteinase , PrtA/B/C/G -like protein;Peptidase M10 serralysin C terminal./Matrixin;Matrixin./Peptidase M10 serraly…
Cluster_13194.1	373	Type 4 fimbrial biogenesis protein PilV;Type 4 fimbrial bioproteinsis protein PilV;Type IV pilus assembly protein PilV;Pre-pilin leader sequence;Type IV fimbrial biogenesis protein PilV;Pilus assembly protein PilV;Type IV pilus bioproteinsis protein PilV;Type IV pilus biogenesis protein PilV;type IV pilus modification protein PilV
Cluster_88_1000.1	372	Inner membrane efflux transporter of RND family multidrug efflux pump;Transporter, AcrB/AcrD/AcrF family;AcrB/AcrD/AcrF family protein;Acriflavine resistance protein B;Hydrophobe/amphiphile efflux-1 HAE1;Aliphatic isothiocyanate resistance protein SaxG;AcrB/AcrD/AcrF family transporter;RND-type multidrug efflux system, inner membrane transporter MexD;Aliphatic isothiocyanate resistance protein Sa…
Cluster_5697.1	370	Type 4 prepilin-like proteins leader peptide-processing enzyme;Type 4 prepilin-like protein leader peptide-processing enzyme;Leader peptidase (Prepilin peptidase) N-methyltransferase;Leader peptidase (Prepilin peptidase);prepilin peptidase;type IV pilus prepilin peptidase PilD;Type II secretory pathway, prepilin signal peptidase PulO and related peptidases
Cluster2_1284.1	370	alginate regulatory protein AlgP;Alginate regulatory protein AlgR3;Alginate biosynthesis regulatory protein AlgP;Transcriptional regulator
Cluster_2818.1	370	RNA polymerase sigma factor;sigma-70 region 2:sigma-70 region 4;RNA polymerase sigma factor HrpL;RNA polymerase sigma factor RpoE;RNA polymerase sigma factor, sigma-70 family
Cluster_327_1002.1	370	Xenobiotic compound monooxygenase, DszA family, A subunit;Nitrilotriacetate monooxygenase, subunit A;Monooxygenase;Xenobiotic compound monooxygenase, DszA family subunit A;Putative nitrilotriacetate monooxygenase, subunit A;Nitrilotriacetate monooxygenase component A;Putative nitrilotriacetate monooxygenase, component A;Xenobiotic compound monooxygenase A subunit;Nitrilotriacetate monooxygenase s…
Cluster_578_1005.1	369	Type IV pilus biogenesis protein PilB;Type IV pilus bioproteinsis protein PilB;Type II secretion system protein E;Type IV fimbrial assembly%2C ATPase PilB;Type II secretory protein GspE;Type II secretion system protein E:General secretory system II, protein E, N-terminal;Type IV fimbrial assembly, ATPase PilB;Type II secretion system protein E:proteinral secretory system II, protein E, N-terminal…
Cluster_554.1	367	Type IV pilus assembly protein PilQ;Type II and III secretion system protein:NolW-like:NolW-like;Type IV pilus biogenesis protein PilQ;Type IV pilus bioproteinsis protein PilQ;Type II and III secretion system protein:NolW-like protein:NolW-like protein;Type II and III secretion system protein;type II and III secretion system protein:NolW-like protein;Fimbrial protein;type IV pilus secretin (or co…
Cluster_10894.1	365	Type IV pilus bioproteinsis protein PilM;Type IV pilus biogenesis protein PilM;Type IV pilus assembly protein PilM;Pilus assembly protein PilM
Cluster_5560.1	364	Cytochrome c-type bioproteinsis protein CcmF;Cytochrome c-type biogenesis protein CcmF;Cytochrome c-type bioproteinsis protein CcmF, heme lyase component;Cytochrome c heme lyase subunit CcmF;Cytochrome c-type biogenesis protein CcmF, heme lyase component;Heme lyase subunit CcmF;CcmF;c-type cytochrome biogenesis protein CcmF
Cluster2_1085.1	363	Methyl-accepting chemotaxis protein;Histidine kinase, HAMP region:Cache:Bacterial chemotaxis sensory transducer;Histidine kinase, HAMP region:Cache: chemotaxis sensory transducer;Chemotaxis protein;Putative methyl-accepting chemotaxis protein
Cluster_4852.1	363	Type III secretion system protein HrpJ;Type III secretion protein HrpJ;HrpJ;Type III secretion component protein HrcJ;Hypersensitivity response secretion protein hrpJ;Type III secretion outer membrane protein PopN;Type III secretion component protein HrpJ;type III secretion regulator YopN/LcrE/InvE/MxiC
Cluster2_1061.1	363	Methyl-accepting chemotaxis protein;Methyl-accepting chemotaxis protein I (serine chemo receptor protein);Histidine kinase, HAMP region: chemotaxis sensory transducer;Chemotaxis protein;Histidine kinase, HAMP region:Bacterial chemotaxis sensory transducer
Cluster_4758.1	361	Sensor histidine kinase FimS;Alginate biosynthesis sensory transduction protein kinase AlgZ/FimS;Histidine kinase internal region;Alginate biosynthesis protein AlgZ/FimS;Autolysin sensor kinase;Alginate O-acetyltransferase;Histidine kinase
Cluster_477.1	357	Type III helper protein HrpK1;HrpK;Type III helper protein HrpK;Type III effector HrpK1;Type III secretion system helper protein HrpK1;Large exoprotein s involved in heme utilization or adhesion;Large exoproteins involved in heme utilization or adhesion;HrpK1;Pathogenicity locus protein hrpK;Type III helper protein HrpK(Pto)
Cluster2_1090.1	354	Methyl-accepting chemotaxis protein;Histidine kinase, HAMP region: chemotaxis sensory transducer;Methyl-accepting chemotaxis protein I (serine chemoreceptor protein);Histidine kinase, HAMP region:Bacterial chemotaxis sensory transducer;Methyl-accepting chemotaxis protein I (serine chemo receptor protein);Histidine kinase, HAMP region:Bacterial chemotaxis sensor y transducer;Chemotaxis sensory tra…
Cluster2_1005.1	354	Chemotaxis protein CheA;Sensor histidine kinase/response regulator;still frameshift probable component of chemotactic signal transduction system;Response regulator receiver:CheW-like protein:ATP-binding region, ATPase-like:Hpt;Two-component hybrid sensor histidine kinase/response regulator ChpA;still probable component of chemotactic signal transduction system;Putative chemotactic sensor histidin…
Cluster_7945.2	354	Integral membrane protein;EamA family protein;Transporter, EamA family;Cysteine transporter;Putative threonine/homoserine efflux transporter;Putative membrane protein;Homoserine/lysine/threonine efflux protein, LysE/YggA family;Threonine transporter RhtB;Integral membrane protein, DUF6 family;Predicted permease, DMT superfamily
Cluster_445_1002.1	353	Diaminobutyrate--2-oxoglutarate transaminase;Diaminobutyrate--2-oxoglutarate aminotransferase;2,4-diaminobutyrate 4-transaminase;Diaminobutyrate aminotransferase apoenzyme;Pyoverdin biosynthesis L-2,4-diaminobutyrate:2-oxoglutarate aminotransferase;Pyoverdin biosynthesis protein PvdH%2C L-2%2C4-diaminobutyrate:2-oxoglutarate aminotransferase;Pyoverdin biosynthesis protein PvdH, L-2,4-diaminobutyr…
Cluster_870.1	353	Glycoside hydrolase;Type III effector HopAH2;Type III effector hopAH2-1;Type III effector HopAH2-2;HopAH2 protein;HopAH2 protein (Discontinued T3SE);Type III effector;Metal-dependent hydrolases of the beta-lactamase superfamily II
Cluster_547.1	348	Response regulator, putative/diguanylate cye;Diguanylate cyclase (GGDEF) domain-containing protein;Response regulator, putative/diguanylate cye, putative;Response regulator;Putative two-component response regulator;Response regulator, putative/diguanylate cyclase;Two-component response regulator with GGDEF domain;Diguanylate cye domain-containing protein;Response regulator receiver modulated digu…
Cluster_1039.1	344	Catalase-peroxidase;catalase/hydroperoxidase HPI(I);catalase/peroxidase HPI;Catalase;Catalase/hydroperoxidase HPI;Catalase Peroxidase
Cluster2_1083.1	343	Lipid A export ATP-binding/permease protein MsbA;Lipid A ABC transporter, ATP-binding/permease protein;ABC transporter, transmembrane region:ABC transporter;lipid A export ATP-binding/permease MsbA;lipid A ABC transporter ATP-binding/permease protein;lipid A ABC transporter ATP-binding/permease;lipid A ABC exporter, fused ATPase and inner membrane subunits MsbA;lipid A export permease/ATP-binding…
Cluster_1569.1	343	Sensor protein PilS;Type IV pilus sensor protein PilS;Two-component sensor PilS;Type IV pilus-associated protein;Type IV pilus expression regulatory protein PilS;Histidine kinase;Type IV pili regulatory two-component sensor PilS;His Kinase A (phosphoacceptor) domain./Histidine kinase-, DNA gyrase B-, and HSP90-like ATPase
Cluster_944.1	341	Serine O-acetyltransferase;Serine O-acetyltransferase, putative;Serine acetyltransferase
Cluster2_1028.1	338	pyoverdine sidechain peptide synthetase I, epsilon-Lys module;Amino acid adenylation;Pyoverdine sidechain non-ribosomal peptide synthetase module I;Pyoverdine side chain non-ribosomal peptide synthetase, module I;Non-ribosomal peptide synthetase;InaA protein;Non-ribosomal peptide synthetase modules%2C pyoverdine;Non-ribosomal peptide synthetase modules, pyoverdine;amino acid adenylation domain;Ph…
Cluster_3454.2	338	Phosphoglucosamine mutase;Phosphomannomutase
Cluster_2074.1	335	Flagellar basal-body P-ring formation protein FlgA;Flagellar basal body P-ring biosynthesis protein FlgA;Flagellar protein FlgA;Flagellar protein, putative;Flagellar basal-body P-ring formation protein FlgA, putative;flagellar protein
Cluster_12010.1	335	Flagellar hook-associated protein FliD;flagellar hook-associated protein 2;Flagellar hook-associated 2 domain-containing protein;Flagellar hook-associated protein;Flagellar hook-associated protein 2, N-terminal:Flagellar hook-associated 2, C-terminal:Flagellin hook IN;Flagellar hook protein FliD;Flagellar capping protein
Cluster_8837.1	333	Flagellin FliC;Flagellin;Flagellin protein FlaA;Flagellar filament structural protein FliC;Flagellin, C-terminal:Flagellin, N-terminal;FliC;Flagellin and related hook-associated proteins
Cluster_2185.1	332	Achromobactin biosynthetic protein AcsB;Putative aldolase;HpcH/HpaI aldolase;Achromobactin biosynthesis protein AcsB%2C HpcH/HpaI aldolase family;Achromobactin biosynthesis protein AcsB, HpcH/HpaI aldolase family;Achromobactin biosynthesis protein AcsB;Siderophore biosynthesis protein SbnG;2,4-dihydroxyhept-2-ene-1,7-dioic acid aldolase
Cluster_10217.1	331	Type IV pilus assembly protein PilW;Type IV fimbrial biogenesis protein PilW;Type IV pilus bioproteinsis protein PilW;Type IV pilus biogenesis protein PilW;Pilus assembly protein PilW;Type IV fimbrial bioproteinsis protein PilW;Type 4 fimbrial biogenesis protein PilW;Type 4 fimbrial bioproteinsis protein PilW
Cluster_4528.1	330	Pectate-binding harpin;Type III helper hrpW1;Type III helper protein HrpW1;Type III effector HrpW%2C hairpin with pectate lyase domain;Type III secretion system helper protein HrpW1;HrpWPma;Type III effector HrpW, hairpin with pectate lyase domain protein;HrpW;Pectate lyase
Cluster_418.1	329	Type III effector protein AvrE1;Type III secretion system effector protein AvrE1;Type III secretion system effector AvrE1;AvrE1;Type III effector;type III effector AvrE1;AvrE;avirulence protein AvrE(Pto);Type III effector AvrE;Pathogenicity factor
Cluster_4545.1	329	Achromobactin biosynthesis protein AcsA @ Siderophore synthetase superfamily%2C group B;Achromobactin biosynthetic protein AcsA;IucA/IucC protein;Achromobactin biosynthesis protein AcsA;IucA/IucC;Siderophore biosynthesis protein;Achromobactin biosynthesis protein AcsA Siderophore synthetase superfamily, group B;Achromobactin biosynthesis protein AcsA @ Siderophore synthetase super family, group B…
Cluster_32066.1	328	Type IV pilus bioproteinsis protein;Type IV pilus biogenesis protein;Fimbrial protein pilin;Type IV pilus assembly protein PilE;Type IV pilus bioproteinsis protein PilE;Type IV pilus biogenesis protein PilE;Pilus biosynthesis protein;prepilin-type N-terminal cleavage/methylation domain
Cluster2_1009.1	327	Methyl-accepting chemotaxis protein;Histidine kinase, HAMP region:Bacterial chemotaxis sensory transducer;Chemotaxis protein;Histidine kinase, HAMP region: chemotaxis sensory transducer
Cluster2_1172.1	324	Histidine kinase, HAMP region: chemotaxis sensory transducer;Methyl-accepting chemotaxis protein;Histidine kinase, HAMP region:Bacterial chemotaxis sensory transducer;Methyl-accepting chemotaxis protein I (serine chemo receptor protein);Methyl-accepting chemotaxis protein I (serine chemoreceptor protein);Methyl-accepting chemotaxis protein I
Cluster_288.1	320	GDP-mannose 4,6 dehydratase;GDP-mannose 4,6-dehydratase;GDP-mannose 4%2C6 dehydratase
Cluster_944.7	309	Iron dicitrate transport system permease protein;Transport system permease protein;Achromobactin transport system permease CbrB;Achromobactin transport system permease protein CbrB;Siderophore achromobactin ABC transporter%2C permease protein;Iron(III) dicitrate transport system permease protein;Siderophore achromobactin ABC transporter, permease protein;Achromobactin ABC-type transport system, p…
Cluster_1256.1	303	RNA polymerase sigma factor FliA;RNA polymerase sigma factor for flagellar operon;flagellar biosynthesis sigma factor;motility sigma factor FliA;RNA polymerase sigma factor, FliA/WhiG family
Cluster_764.1	298	OmpA/MotB;OmpA/MotB protein;OmpA domain protein;Type VI secretion system protein IcmF;OmpA domain-containing protein;Membrane protein
Cluster_406.1	293	HopAY1;Type III effector HopAS1;HopAS1
Cluster2_1154.1	287	helix-turn-helix, Fis-type;Type IV fimbriae expression regulatory protein pilR;type 4 fimbriae expression regulatory protein pilR;Type IV pilus expression regulatory protein PilR;Two-component response regulator PilR;Chemotaxis protein CheY
Cluster2_1309.1	286	Putative type VI secretion system effector, Hcp1 family;Virulence factor for secretion apparatus;Virulence factor for secretion apparatu;Putative cytoplasmic protein USSDB7A;putative protein ImpD
Cluster_828.1	286	Type III effector HopAE1;HopAE1;Effector protein hopAE1
Cluster_944.5	274	Transport system permease protein;Achromobactin ABC-type transport system, permease protein;Siderophore achromobactin ABC transporter%2C permease protein;Achromobactin transport system permease CbrC;Iron ABC transporter permease;Achromobactin transport system permease protein CbrC;Iron dicitrate transport system permease protein;Iron(III) dicitrate transport system permease protein;Siderophore ac…
Cluster_452.1	258	Type III effector HopR1;Transducer protein car
Cluster_492.3	247	TonB system transport protein;TonB system transport protein, putative;Ferric siderophore transport system, outer membrane receptor protein;TonB-dependent receptor;Ferric siderophore uptake system, TonB-dependent outer membrane receptor;Outer membrane receptor proteins%2C mostly Fe transport;TonB system transporter
Cluster_8010.1	239	Type III effector HopAF1;Type III secreted effector;Type III effector protein HopAF1
Cluster_1264_1007.1	238	Type VI secretion system protein ImpC;putative protein ImpC;Type VI secretion system protein ImpC-2;Type VI secretion system protein ImpC/EvpB;ImpC;Type VI secretion protein;Type VI secretion protein, EvpB/ family;Type VI secretion protein TssC2;Type VI secretion protein, EvpB/VC_A0108 family
Cluster_492.4	232	TonB-dependent siderophore receptor, putative;Outer membrane ferripyoverdine receptor FpvA, TonB-dependent;TonB-dependent siderophore receptor;Outer membrane ferripyoverdine receptor FpvA1, TonB-dependent;Outer membrane ferripyoverdine receptor FpvA%2C TonB-dependent;Outer membrane ferripyoverdine receptor FpvA2, TonB-dependent;Ligand-gated channel
Cluster_4702.1	220	Harpin protein HrpZ;Type III helper protein HrpZ1;Type III secretion system helper protein HrpZ1;Type III secretion system helper protein;Harpin Z;HrpZ;Harpin;Frp protein;type III helper protein HrpZ(Pto);Type III restriction system endonuclease
Cluster_2884.1	219	Type III secretion system effector HopAG1;Type III effector HopAG1;Putative type III effector HolPsyAG;ADP-ribose pyrophosphatase
Cluster2_1311.1	218	Putative type VI secretion system effector;SciM protein;Putative type VI secretion system effector, Hcp1 family;Virulence factor for secretion apparatu;putative protein ImpD;Virulence factor for secretion apparatus;Putative cytoplasmic protein USSDB7A
Cluster_969.1	215	Type III effector HopX1;AvrPphE;AvrPphE8;AvrPphEPsmM6;HopX1
Cluster2_1312.1	213	Type III effector HopD1;Effector protein AvrPphDPsv;Effector protein AvrPphDPgy;Effector protein hopD1;Type III effector HopD
Cluster_907.1	210	Type III effector HopAB2;Effector protein HopAB2;Type III effector hopAB3;AvrPtoB type III effector;Effector protein hopAB1;Type III effector protein hopAB1;Type III effector HopAB1;Effector protein HopAB3;Avirulence protein AvrPtoB homolog;AvrPtoB E3 ubiquitin ligase
Cluster2_1007.1	201	Non-ribosomal peptide synthetase/polyketide synthetase;Mixed non-ribosomal peptide synthetase/polyketide synthetase;Amino acid adenylation;Peptide synthetase;Long-chain-fatty-acid--CoA ligase
Cluster_2399.3	200	Mannose-1-phosphate guanylyltransferase;Mannose-6-phosphate isomerase, type 2 / mannose-1-phosphate guanylyl transferase;Mannose-1-phosphate guanylyltransferase/mannose-6-phosphate isomerase;Mannose-1-phosphate guanylyl transferase/mannose-6-phosphate isomerase;Bifunctional mannose-1-phosphate guanylyltransferase/mannose-6-phosphate isomerase;Mannose-1-phosphate guanylyltransferase (GDP);Mannose-…
Cluster_4145.2	199	Outer membrane ferripyoverdine receptor;Second ferric pyoverdine receptor FpvB;Putative OMR family iron-siderophore receptor precursor
Cluster_8985.1	177	AraC family transcriptional regulator;Transcriptional regulator, AraC family;Transcriptional regulator%2C AraC family
Cluster_472.1	174	bactin synthetase, salycilate ligase component;Yersiniabactin synthetase, salycilate ligase component;Yersiniabactin synthetase, salycilate ligase component Irp5;bactin synthetase, salycilate ligase component Irp5;Irp5 protein;iron aquisition 2%2C3-dihydroxybenzoate-AMP ligase;iron aquisition 2,3-dihydroxybenzoate-AMP ligase
Cluster_3529.1	171	Salicylate biosynthesis isochorismate synthase;Isochorismate synthase;Menaquinone-specific isochorismate synthase
Cluster2_1320.1	170	Anaerobic nitric oxide reductase transcription regulator;Sigma-54 dependent transcriptional regulator;Anaerobic nitric oxide reductase transcription regulator NorR;Anaerobic nitric oxide reductase transcriptional regulator;Functional role page for Anaerobic nitric oxide reductase transcription regulator NorR
Cluster2_1327.1	166	ABC transporter, ATP-binding/permease protein;ABC transporter ATP-binding protein/permease;ABC transporter ATP-binding/permease protein;ABC transporter ATP-binding/permease;ABC transporter%2C ATP-binding/permease protein
Cluster_2359.1	161	Putative insecticidal toxin protein;Insecticidal toxin protein, putative;Putative insecticidal toxin complex protein C1;Insecticidal toxin protein;YD repeat-containing protein;Putative insecticidal toxin complex protein C2;Putative insecticidal toxin complex;Putative insecticidal toxin complex protein C3;YD repeat protein;YD repeat-containing protein-containing protein;Truncated putative insectic…
Cluster_5197.1	157	Syringolide biosynthetic protein AvrD1;AvrD protein;Avirulence D protein;Type III effector avrD1
Cluster_49085.1	157	Type III secretion protein HrpF;Type III secretion protein;HrpF
Cluster_4702.2	157	Type III secretion system helper protein HrpZ1;Type III helper protein HrpZ1;HrpZ;Type III restriction system endonuclease;Type III helper hrpZ1;Type III helper protein HrpZ;type III helper protein HrpZ(Pto);Harpin protein HrpZ;Harpin Z;Harpin hrpZ
Cluster_2685.3	151	type III secretion protein HrcQb;HrcQb;Type III secretion system protein HrcQb;Flagellar motor switch/type III secretory pathway protein
Cluster_2799.1	146	Type IV pilus biogenesis protein;Type IV pilus bioproteinsis protein;IncI1 plasmid conjugative transfer protein TraJ%2C related to pilus biogenesis/retracton protein;IncI1 plasmid conjugative transfer protein TraJ;plasmid transfer ATPase TraJ
Cluster2_1002.1	142	Peptide synthase;Pyoverdine chromophore synthetase;Pyoverdine chromophore precursor synthetase PvdL;Pyoverdine chromophore synthetase PvdL;Non-ribosomal peptide synthase:Amino acid adenylation;non-ribosomal peptide synthase domain TIGR01720/amino acid adenylation domain;Non-ribosomal peptide synthetase modules and related proteins
Cluster2_1344.1	142	Functional role page for Anaerobic nitric oxide reductase transcription regulator NorR;Anaerobic nitric oxide reductase transcription regulator;Transcriptional regulator containing GAF, AAA-type ATPase, and DNA binding domains
Cluster2_1032.1	135	bactin polyketide/non-ribosomal peptide synthetase;Yersiniabactin polyketide/non-ribosomal peptide synthetase;iron aquisition yersiniabactin synthesis enzyme (Irp1%2Cpolyketide synthetase)
Cluster2_1003.1	135	Pyoverdine sidechain peptide synthetase IV, D-Asp-L-Ser component;Pyoverdine sidechain non-ribosomal peptide synthetase PvdD;Non-ribosomal peptide synthase:amino acid adenylation;Pyoverdine sidechain non-ribosomal peptide synthetase module IV;Pyoverdine side chain non-ribosomal peptide synthetase, module IV;Non-ribosomal peptide synthetase modules and related proteins;Pyoverdine sidechain peptide…
Cluster_2333.2	135	Type III effector HopY1;Type III secretion HrpA pilin
Cluster_4422.1	124	Type III helper protein HopP1;Transglycosylase
Cluster_870.3	117	Type III effector HopAH2-1;type III effector HopAH1
Cluster2_1001.8	116	Pyoverdine sidechain peptide synthetase II, D-Asp-L-Thr component;Pyoverdine sidechain non-ribosomal peptide synthetase module II;Pyoverdine sidechain peptide synthetase III, L-Thr-L-Ser component;Pyoverdine side chain non-ribosomal peptide synthetase, module II;Amino acid adenylation;Pyoverdine sidechain non-ribosomal peptidesynthetase PvdI;Non-ribosomal peptide synthase:amino acid adenylation;P…
Cluster2_1143.2	112	Fis family transcriptional regulator;Sigma-54 dependent transcriptional regulator;Type IV fimbriae expression regulatory protein pilR;Type 4 fimbriae expression regulatory protein pilR;Helix-turn-helix, Fis-type;Two-component response regulator PilR;Type IV pilus expression regulatory protein PilR;Transcriptional regulator containing PAS, AAA-type ATPase, and DNA-binding domain-containing protein…
Cluster2_1033.1	109	Yersiniabactin non-ribosomal peptide synthetase;bactin non-ribosomal peptide synthetase;Iron aquisition yersiniabactin synthesis enzyme(Irp2);iron aquisition yersiniabactin synthesis enzyme (Irp2)
Cluster_43697.1	102	Type III effector HopS2;Type III effector Hop protein;HopS2
Cluster_61.3	97	Type III effector HopAC1;Aconitase A;HopAC1;HopAC1 protein;Putative cysteine peptidase toxin;Putative type III effector HolPtoACPsy
Cluster2_1001.4	88	Pyoverdine sidechain non-ribosomal peptide synthetase module II;Pyoverdine sidechain peptide synthetase II, D-Asp-L-Thr component;Pyoverdine sidechain non-ribosomal peptide synthetase PvdI;Pyoverdine sidechain peptide synthetase III, L-Thr-L-Ser component;Non-ribosomal peptide synthase:Amino acid adenylation;Pyoverdine side chain non-ribosomal peptide synthetase, module II;Amino acid adenylation;…
Cluster_12269.1	84	Macrolide/anti-microbial peptide ABC-type export system, ATP-binding protein;ABC transporter, ATP-binding protein;ABC transporter ATP-binding protein;ABC transporter;ABC transporter%2C ATP-binding protein;Antimicrobial peptide ABC-type transport system, ATP-binding protein
Cluster_8399.1	84	hypothetical protein
Cluster_2026.1	79	Type III effector HopO1-1;Type III effector HopO1-2;HopO1-2
Cluster_2191.1	79	CmaU;CmaU protein;Putative threonine efflux protein
Cluster_61.2	79	HopAC1 protein;type III effector HopAC1;Putative cysteine peptidase toxin;Conserved domain protein;Aconitase A
Cluster_22712.1	76	Coronafacic acid synthetase, acyl carrier protein component;coronafacic acid synthetase%2C acyl carrier protein component;Acyl carrier protein
Cluster_13565.1	71	Type III effector HopZ3;HopZ3;Type III secretion system effector HopZ3
Cluster_125_1010.1	69	TonB system transport protein ExbB;Biopolymer transport proteins
Cluster2_1006.4	69	Non-ribosomal peptide synthetase;Non-ribosomal peptide synthetase modules;Non-ribosomal peptide synthetase module;Amino acid adenylation;Non-ribosomal peptide synthetase modules and related proteins
Cluster_5607.1	68	Coronafacic acid beta-ketoacyl synthetase component;CFA-beta-ketoacylsynthase;3-oxoacyl-[acyl-carrier-protein] synthase%2C KASII;3-oxoacyl-(acyl-carrier-protein) synthase
Cluster_10790.1	64	Coronafacic acid synthetase, ligase component;Long-chain-fatty-acid--CoA ligase;Acyl-CoA synthetases (AMP-forming)/AMP-acid ligases II
Cluster_31143.1	63	Type III effector protein AvrRpm1;Type III effector
Cluster2_1015.1	63	Amino acid adenylation;Non-ribosomal peptide synthetase, terminal component;Syringopeptin synthetase C;Putative mixed non-ribosomal peptide synthetase/polyketide synthetase;Non-ribosomal peptide synthetase;pyoverdine sidechain peptide synthetase III, L-Thr-L-Ser component;peptide synthetase;Non-ribosomal peptide synthetase SyfB;Non-ribosomal peptide synthetase SyfA;amino acid adenylation domain p…
Cluster_11500.1	62	protein
Cluster2_1004.1	61	Amino acid adenylation;Non-ribosomal peptide synthetase, terminalcomponent;non-ribosomal peptide synthetase SyfB;Syringopeptin synthetase B;Syringafactin synthetase SyfB;Non-ribosomal peptide synthetase;Syringopeptin synthetase C;Syringopeptin synthetase;Syringopeptin synthetase A
Cluster_5261.1	61	Chlorinating enzyme;Syringomycin biosynthesis enzyme 2;Chemotaxis protein CheX;CmaB
Cluster_12010.2	60	Flagellar hook-associated protein 2;FliD;Flagellar hook-associated 2 domain-containing protein;Flagellar hook-associated protein FliD;Flagellar hook-associated protein
Cluster_2558.1	60	Type III effector AvrRps4;Avirulence protein;Type III effector HopK1
Cluster2_1366.1	60	Aspartate hydroxylase involved in syringomycin biosynthesi;Non-ribosomal peptide synthetase modules%2C pyoverdine;Syringomycin biosynthesis enzyme;SyrP protein, putative;SyrP protein;Aspartate hydroxylase involved in syringomycin biosynthesis;Non-ribosomal peptide synthetase modules, pyoverdine;SyrP-like protein;Non-ribosomal peptide synthetase module, pyoverdine
Cluster2_1032.2	58	Yersiniabactin polyketide/non-ribosomal peptide synthetase;bactin polyketide/non-ribosomal peptide synthetase;iron aquisition yersiniabactin synthesis enzyme (Irp1%2Cpolyketide synthetase);iron aquisition yersiniabactin synthesis enzyme
Cluster_406.2	55	Type III effector HopAS1;HopAS1;HopAY1
Cluster_5516.2	55	Type III secretion system effector HopAI1;Type III effector HopAI1;type III effector phosphothreonine lyase;virulence protein%2C putative;TypeIII effector HopAI1
Cluster2_1003.4	52	Amino acid adenylation;Pyoverdine sidechain peptide synthetase III, L-Thr-L-Ser component;Pyoverdine sidechain peptide synthetase IV, D-Asp-L-Ser component;Pyoverdine side chain non-ribosomal peptide synthetase, module IV;Pyoverdine sidechain non-ribosomal peptide synthetase module IV;Pyoverdine sidechain non-ribosomal peptide synthetase module III;Non-ribosomal peptide synthetase modules and rel…
Cluster_2149.2	51	Type III effector HopF3
Cluster2_1004.3	45	Non-ribosomal peptide synthetase SyfB;amino acid adenylation;Syringafactin synthetase SyfB;Syringopeptin synthetase A
Cluster2_1003.20	44	Pyoverdine sidechain peptide synthetase II, D-Asp-L-Thr component;Pyoverdine sidechain non-ribosomal peptide synthetase module II;Pyoverdine sidechain non-ribosomal peptidesynthetase PvdI;Pyoverdine side chain non-ribosomal peptide synthetase, module II;Non-ribosomal peptide synthase:Amino acid adenylation;Pyoverdine sidechain peptide synthetase III, L-Thr-L-Ser component;Pyoverdine sidechain non…
Cluster2_1001.7	43	Pyoverdine sidechain peptide synthetase II, D-Asp-L-Thr component;Pyoverdine sidechain non-ribosomal peptide synthetase PvdI;non-ribosomal peptide synthase:amino acid adenylation;Pyoverdine sidechain non-ribosomal peptide synthetase module II;Pyoverdine sidechain peptide synthetase III, L-Thr-L-Ser component;Pyoverdine sidechain peptide synthetase IV, D-Asp-L-Ser component
Cluster_2359.5	43	Insecticidal toxin protein;Insecticidal toxin protein, putative;Putative insecticidal toxin complex protein C3;Putative insecticidal toxin complex;YD repeat-containing protein
Cluster_35.20	43	Type III chaperone protein ShcF
Cluster_7811.1	42	Type III effector HopAM1-2;Type III effector HopAM1-1
Cluster_1241.4	41	Flagellum-specific ATP synthase fliI;Flagellum-specific ATP synthase;Flagellar protein export ATPase FliI;ATPase FliI/YscN
Cluster_24450.1	41	type IV pilin
Cluster_809.3	38	Peptidase C48, SUMO/Sentrin/Ubl1;Putative peptidase;D-3-phosphoglycerate dehydrogenase;type III effector HopAV1
Cluster_418.2	35	Type III effector AvrE1;AvrE1;Type III effector protein AvrE1;Type III effector
Cluster2_1015.5	35	Amino acid adenylation;non-ribosomal peptide synthetase, terminal component;Putative mixed non-ribosomal peptide synthetase/polyketide synthetase;Syringopeptin synthetase C;Non-ribosomal peptide synthetase modules and related proteins
Cluster2_1015.7	34	Amino acid adenylation;Syringopeptin synthetase C;Pyoverdine sidechain peptide synthetase III, L-Thr-L-Ser component;Non-ribosomal peptide synthetase, terminal component;Non-ribosomal peptide synthetase SyfA
Cluster_2359.6	33	Insecticidal toxin protein;Putative insecticidal toxin complex protein C2;Putative insecticidal toxin protein;YD repeat protein;Putative insecticidal toxin complex;YD repeat-containing protein
Cluster2_1005.3	32	Sensor histidine kinase/response regulator;Chemotaxis protein CheA;Response regulator receiver:CheW-like protein:ATP-binding region, ATPase-like:Hpt
Cluster_4528.2	30	Type III helper protein HrpW1
Cluster2_1010.6	28	Amino acid adenylation;Non-ribosomal peptide synthetase;Non-ribosomal peptide synthetase SyfA;Syringafactin synthetase SyfA
Cluster_34581.1	27	Type III effector AvrB4-1;Type III effector AvrB4-2
Cluster_2359.7	26	Insecticidal toxin protein;Putative insecticidal toxin complex protein C3;YD repeat-containing protein;Insecticidal toxin protein, putative;Putative insecticidal toxin complex;putative insecticidal toxin protein
Cluster2_1006.7	26	Non-ribosomal peptide synthetase;Amino acid adenylation;Non-ribosomal peptide synthetase module;Amino acid adenylation protein
Cluster_944.26	24	Achromobactin transport system permease protein CbrC;Iron ABC transporter permease;Achromobactin transport system permease CbrC;Achromobactin ABC-type transport system, permease protein;Siderophore achromobactin ABC transporter%2C permease protein;Transport system permease protein;ABC transporter
Cluster2_1003.25	22	Pyoverdine sidechain peptide synthetase II, D-Asp-L-Thr component;Non-ribosomal peptide synthase:amino acid adenylation;Pyoverdine sidechain non-ribosomal peptidesynthetase PvdI;Pyoverdine sidechain non-ribosomal peptide synthetase PvdI
Cluster2_1028.3	22	Pyoverdine sidechain peptide synthetase I, epsilon-Lys module;Amino acid adenylation;Pyoverdine side chain non-ribosomal peptide synthetase, module I;Non-ribosomal peptide synthetase
Cluster_13403.1	21	Type VI secretion protein
Cluster2_1003.38	19	Pyoverdine sidechain peptide synthetase IV, D-Asp-L-Ser component;Pyoverdine sidechain peptide synthetase III, L-Thr-L-Ser component;Pyoverdine sidechain non-ribosomal peptide synthetase PvdJ;Non-ribosomal peptide synthetase modules%2C pyoverdine @ Siderophore biosynthesis non-ribosomal peptide synthetase modules
Cluster2_1003.10	19	Pyoverdine sidechain peptide synthetase IV, D-Asp-L-Ser component;Pyoverdine sidechain non-ribosomal peptide synthetase PvdD;Non-ribosomal peptide synthase:amino acid adenylation;Pyoverdine sidechain non-ribosomal peptidesynthetase PvdI
Cluster_2359.9	17	Putative insecticidal toxin complex;YD repeat protein;YD repeat-containing protein;YD repeat-containing protein-containing protein
Cluster_69089.1	17	Type VI secretion system protein EvpE;Type VI secretion protein;GPW/gp25 family protein
Cluster2_1001.42	17	Pyoverdine sidechain peptide synthetase III, L-Thr-L-Ser component;Amino acid adenylation
Cluster2_1004.5	17	Syringafactin synthetase SyfB;Amino acid adenylation;Peptide synthetase;Non-ribosomal peptide synthetase SyfB
Cluster_3454.4	16	Phosphomannomutase / Phosphoglucomutase;phosphomannomutase;Phosphomannomutase Phosphoglucomutase
Cluster2_1312.2	15	Effector protein AvrPphDPsv;Effector protein hopD1;Type III effector HopD1
Cluster2_1003.17	14	Pyoverdine sidechain peptide synthetase IV, D-Asp-L-Ser component;Pyoverdine side chain non-ribosomal peptide synthetase, module IV;Pyoverdine sidechain non-ribosomal peptide synthetase module IV;Non-ribosomal peptide synthase:amino acid adenylation
Cluster2_1002.12	13	Pyoverdine chromophore precursor synthetase PvdL;Peptide synthase
Cluster_2089.3	12	Type III effector HopV1
Cluster_31110.1	12	Type III effector HopAP1
Cluster2_1000.25	12	Amino acid adenylation;Syringopeptin synthetase C;Syringopeptin synthetase B
Cluster2_1002.74	11	Peptide synthase
Cluster2_1002.14	10	Peptide synthase;Pyoverdine chromophore synthetase PvdL;Pyoverdine chromophore synthetase
Cluster2_1002.20	8	Peptide synthase;Pyoverdine chromophore synthetase;Pyoverdine chromophore synthetase PvdL
Cluster2_1003.40	8	Pyoverdine sidechain peptide synthetase IV, D-Asp-L-Ser component;Pyoverdine sidechain non-ribosomal peptide synthetase PvdD;Non-ribosomal peptide synthase:amino acid adenylation
Cluster2_1055.5	8	Chemotaxis sensor histidine kinase CheA;Chemotaxis protein CheA
Cluster2_1000.120	7	Long-chain-fatty-acid--CoA ligase;Non-ribosomal peptide synthetase ThaB;amino acid adenylation;amino acid adenylation domain-containing protein
Cluster_1241.10	7	Type III secretion cytoplasmic ATPase HrcN;Type III secretion cytoplasmic ATP synthase;Type III secretion system ATPase HrcN
Cluster2_1002.2	7	Peptide synthase;Pyoverdine chromophore synthetase
Cluster2_1001.49	7	Pyoverdine sidechain non-ribosomal peptide synthetase PvdJ;Pyoverdine sidechain peptide synthetase III, L-Thr-L-Ser component;Amino acid adenylation
Cluster_2980.1	6	Response regulator CorP
Cluster2_1000.106	6	Amino acid adenylation;Syringopeptin synthetase C;Syringopeptin synthetase B
Cluster_3390.5	5	Dihydrodipicolinate synthase/N-acetylneuraminate lyase;Type III chaperone protein ShcM;Type III chaperone ShcM
Cluster2_1005.6	5	Sensor histidine kinase/response regulator
Cluster2_1002.15	5	Pyoverdine chromophore synthetase;Peptide synthase
